# Supplementary material for: Bioinformatics Analysis Reveals Most Prominent Gene Candidates to Distinguish Colorectal Adenoma from Adenocarcinoma
Source: Biomed Res Int. 2018 Aug 6;2018:9416515. doi: 10.1155/2018/9416515 (PMC6106857; doi:10.1155/2018/9416515)
Supplement: Supplementary 3 — Supplementary Table 2 shows gene ontology and KEGG of differentially expressed genes in each comparison group. [file 9416515.f3.xlsx]

## Sheet: Carcinoma vs Adenoma GO CC
Carcinoma vs Adenoma: Gene Ontology Cellular Component
#pathway ID	pathway description	observed gene count	false discovery rate	matching proteins in your network (IDs)	matching proteins in your network (labels)
GO.0005615	extracellular space	14	4.03e-08	ENSP00000052754,ENSP00000231061,ENSP00000234701,ENSP00000242208,ENSP00000257264,ENSP00000260128,ENSP00000290902,ENSP00000297268,ENSP00000304408,ENSP00000308024,ENSP00000325146,ENSP00000346839,ENSP00000361850,ENSP00000378517	↓CLCA1,↑COL12A1,↑COL1A2,↑COL3A1,↑DCN,↑FN1,↑INHBA,↓PCSK1,↑PLAU,↑SPARC,↑SPON2,↑SPP1,↑SULF1,↓TCN1
GO.0044420	extracellular matrix component	6	5.01e-06	ENSP00000052754,ENSP00000231061,ENSP00000297268,ENSP00000304408,ENSP00000325146,ENSP00000346839	↑COL12A1,↑COL1A2,↑COL3A1,↑DCN,↑FN1,↑SPARC
GO.0098644	complex of collagen trimers	3	0.00151	ENSP00000052754,ENSP00000297268,ENSP00000304408	↑COL1A2,↑COL3A1,↑DCN
GO.0005581	collagen trimer	4	0.00166	ENSP00000052754,ENSP00000297268,ENSP00000304408,ENSP00000325146	↑COL12A1,↑COL1A2,↑COL3A1,↑DCN
GO.0044421	extracellular region part	14	0.00637	ENSP00000052754,ENSP00000231061,ENSP00000234701,ENSP00000242208,ENSP00000257264,ENSP00000260128,ENSP00000297268,ENSP00000304408,ENSP00000308024,ENSP00000325146,ENSP00000346839,ENSP00000358955,ENSP00000361850,ENSP00000378517	↓CLCA1,↑COL12A1,↑COL1A2,↑COL3A1,↑DCN,↑FN1,↑INHBA,↓KIAA1324,↓PCSK1,↑PLAU,↑SPARC,↑SPP1,↑SULF1,↓TCN1
GO.0005578	proteinaceous extracellular matrix	5	0.013	ENSP00000231061,ENSP00000290902,ENSP00000297268,ENSP00000304408,ENSP00000325146	↑COL12A1,↑COL1A2,↑COL3A1,↑SPARC,↑SPON2
GO.0012505	endomembrane system	13	0.0134	ENSP00000052754,ENSP00000156626,ENSP00000231061,ENSP00000234701,ENSP00000260128,ENSP00000297268,ENSP00000304408,ENSP00000308024,ENSP00000322229,ENSP00000325146,ENSP00000346839,ENSP00000358955,ENSP00000377980	↓CLCA1,↑COL12A1,↑COL1A2,↑COL3A1,↑DCN,↑FADS1,↑FN1,↓HEPACAM2,↓KIAA1324,↓PCSK1,↑SPARC,↓ST6GALNAC1,↑SULF1
GO.0034774	secretory granule lumen	3	0.0134	ENSP00000231061,ENSP00000308024,ENSP00000346839	↓CLCA1,↑COL12A1,↑COL1A2,↑COL3A1,↑DCN,↑FADS1,↑FN1,↓HEPACAM2,↓KIAA1324,↓PCSK1,↑SPARC,↓ST6GALNAC1,↑SULF1
GO.0005583	fibrillar collagen trimer	2	0.0151	ENSP00000297268,ENSP00000304408	↑COL1A2,↑COL3A1
GO.0098643	banded collagen fibril	2	0.0151	ENSP00000297268,ENSP00000304408	↑COL1A2,↑COL3A1
GO.0005576	extracellular region	14	0.019	ENSP00000052754,ENSP00000234701,ENSP00000242208,ENSP00000251921,ENSP00000257264,ENSP00000260128,ENSP00000297268,ENSP00000304408,ENSP00000308024,ENSP00000325146,ENSP00000346839,ENSP00000358955,ENSP00000361850,ENSP00000378517	↓CLCA1,↑COL12A1,↑COL1A2,↑COL3A1,↑DCN,↑FN1,↑INHBA,↓KIAA1324,↓NXPE1,↓PCSK1,↑PLAU,↑SPP1,↑SULF1,↓TCN1
GO.0030141	secretory granule	4	0.0498	ENSP00000231061,ENSP00000234701,ENSP00000308024,ENSP00000346839	↓CLCA1,↑FN1,↓PCSK1,↑SPARC

## Sheet: Carcinoma vs Adenoma GO MF
Carcinoma vs Adenoma: Gene Ontology Molecular Function
#pathway ID	pathway description	observed gene count	false discovery rate	matching proteins in your network (IDs)	matching proteins in your network (labels)
GO.0050840	extracellular matrix binding	3	0.0478	ENSP00000052754,ENSP00000231061,ENSP00000378517	↑DCN,↑SPARC,↑SPP1

## Sheet: Carcinoma vs Adenoma GO BP
Carcinoma vs Adenoma: Gene Ontology Biological Process
#pathway ID	pathway description	observed gene count	false discovery rate	matching proteins in your network (IDs)	matching proteins in your network (labels)
GO.0022617	extracellular matrix disassembly	6	3.11e-05	ENSP00000052754,ENSP00000297268,ENSP00000304408,ENSP00000325146,ENSP00000346839,ENSP00000378517	↑COL12A1,↑COL1A2,↑COL3A1,↑DCN,↑FN1,↑SPP1
GO.0030198	extracellular matrix organization	8	3.11e-05	ENSP00000052754,ENSP00000231061,ENSP00000260128,ENSP00000297268,ENSP00000304408,ENSP00000325146,ENSP00000346839,ENSP00000378517	↑COL12A1,↑COL1A2,↑COL3A1,↑DCN,↑FN1,↑SPARC,↑SPP1,↑SULF1
GO.0009888	tissue development	11	0.0017	ENSP00000052754,ENSP00000242208,ENSP00000260128,ENSP00000281821,ENSP00000304408,ENSP00000325146,ENSP00000346839,ENSP00000358414,ENSP00000361850,ENSP00000378517,ENSP00000383143	↑COL12A1,↑COL3A1,↑DCN,↓EPHA4,↑FN1,↓HMGCS2,↑INHBA,↑PLAU,↓SLITRK6,↑SPP1,↑SULF1
GO.0060279	positive regulation of ovulation	2	0.0128	ENSP00000242208,ENSP00000361850	↑INHBA,↑PLAU
GO.0018149	peptide cross-linking	3	0.0138	ENSP00000052754,ENSP00000304408,ENSP00000346839	↑COL3A1,↑DCN,↑FN1
GO.0048681	negative regulation of axon regeneration	2	0.0138	ENSP00000281821,ENSP00000378517	↓EPHA4,↑SPP1
GO.0051241	negative regulation of multicellular organismal process	8	0.0138	ENSP00000231061,ENSP00000242208,ENSP00000260128,ENSP00000281821,ENSP00000304408,ENSP00000346839,ENSP00000361850,ENSP00000378517	↑COL3A1,↓EPHA4,↑FN1,↑INHBA,↑PLAU,↑SPARC,↑SPP1,↑SULF1
GO.1901700	response to oxygen-containing compound	9	0.0138	ENSP00000052754,ENSP00000231061,ENSP00000242208,ENSP00000290902,ENSP00000297268,ENSP00000304408,ENSP00000358414,ENSP00000361850,ENSP00000378517	↑COL1A2,↑COL3A1,↑DCN,↓HMGCS2,↑INHBA,↑PLAU,↑SPARC,↑SPON2,↑SPP1
GO.0051240	positive regulation of multicellular organismal process	9	0.0143	ENSP00000231061,ENSP00000242208,ENSP00000260128,ENSP00000281821,ENSP00000290902,ENSP00000346839,ENSP00000361850,ENSP00000378517,ENSP00000383143	↓EPHA4,↑FN1,↑INHBA,↑PLAU,↓SLITRK6,↑SPARC,↑SPON2,↑SPP1,↑SULF1
GO.0030199	collagen fibril organization	3	0.0158	ENSP00000297268,ENSP00000304408,ENSP00000325146	↑COL12A1,↑COL1A2,↑COL3A1
GO.0035987	endodermal cell differentiation	3	0.0159	ENSP00000242208,ENSP00000325146,ENSP00000346839	↑COL12A1,↑FN1,↑INHBA
GO.0032496	response to lipopolysaccharide	5	0.0161	ENSP00000052754,ENSP00000231061,ENSP00000290902,ENSP00000358414,ENSP00000361850	↑DCN,↓HMGCS2,↑PLAU,↑SPARC,↑SPON2
GO.0033993	response to lipid	7	0.0201	ENSP00000052754,ENSP00000231061,ENSP00000242208,ENSP00000290902,ENSP00000358414,ENSP00000361850,ENSP00000378517	↑DCN,↓HMGCS2,↑INHBA,↑PLAU,↑SPARC,↑SPON2,↑SPP1
GO.0071230	cellular response to amino acid stimulus	3	0.022	ENSP00000297268,ENSP00000304408,ENSP00000358414	↑COL1A2,↑COL3A1,↓HMGCS2
GO.0001706	endoderm formation	3	0.0251	ENSP00000242208,ENSP00000325146,ENSP00000346839	↑COL12A1,↑FN1,↑INHBA

## Sheet: Carcinoma vs Adenoma KEGG
Carcinoma vs Adenoma: KEGG pathways
#pathway ID	pathway description	observed gene count	false discovery rate	matching proteins in your network (IDs)	matching proteins in your network (labels)
4512	ECM-receptor interaction	4	0.00111	ENSP00000297268,ENSP00000304408,ENSP00000346839,ENSP00000378517	↑COL1A2,↑COL3A1,↑FN1,↑SPP1
4510	Focal adhesion	4	0.0155	ENSP00000297268,ENSP00000304408,ENSP00000346839,ENSP00000378517	↑COL1A2,↑COL3A1,↑FN1,↑SPP1
4974	Protein digestion and absorption	3	0.0155	ENSP00000297268,ENSP00000304408,ENSP00000325146	↑COL12A1,↑COL1A2,↑COL3A1
5146	Amoebiasis	3	0.0219	ENSP00000297268,ENSP00000304408,ENSP00000346839	↑COL1A2,↑COL3A1,↑FN1
4151	PI3K-Akt signaling pathway	4	0.0461	ENSP00000297268,ENSP00000304408,ENSP00000346839,ENSP00000378517	↑COL1A2,↑COL3A1,↑FN1,↑SPP1

## Sheet: Carcinoma vs Normal GO CC
Carcinoma vs Normal: Gene Ontology Cellular Component
#pathway ID	pathway description	observed gene count	false discovery rate	matching proteins in your network (IDs)	matching proteins in your network (labels)
GO.0005576	extracellular region	63	9.38e-05	ENSP00000216492,ENSP00000220244,ENSP00000230588,ENSP00000234701,ENSP00000242208,ENSP00000250144,ENSP00000251312,ENSP00000251921,ENSP00000252809,ENSP00000256119,ENSP00000256412,ENSP00000257696,ENSP00000260227,ENSP00000261622,ENSP00000262982,ENSP00000264870,ENSP00000265729,ENSP00000267814,ENSP00000274341,ENSP00000286298,ENSP00000286733,ENSP00000296522,ENSP00000296658,ENSP00000299198,ENSP00000299855…	↓ADAMDEC1,↑AGT,↓AKR1B10,↓ANPEP,↓AOC1,↓CA1,↓CA4,↓CD36,↓CDHR5,↑CEMIP,↓CHGA,↓CKB,↓CLCA1,↓CMBL,↓CPM,↑CSE1L,↓CXCL12,↓DHRS11,↓EDN3,↓F13A1,↓FAM3D,↓FUCA1,↓GCG,↑GDF15,↓GPA33,↓GUCA2A,↓GUCA2B,↓HAPLN1,↑HILPDA,↓HPGD,↓IGF1,↑INHBA,↓ITLN1,↓ITM2C,↓KCNMA1,↓LAMA1,↓MB,↓MEP1A,↑MET,↓METTL7A,↑MMP1,↓MMP28,↑MMP3,↑MMP7,↓NAAA,↑NEBL,↓NXPE1,↓PADI2,↓PBLD,↓PCK1,↓PLA2G10,↓PRKACB,↑PSAT1,↓PYY,↓SELENBP1,↓SLC26A2,↓SLC4A4,↑SLC7A5,↑S…
GO.0031982	vesicle	53	0.000163	ENSP00000216492,ENSP00000220244,ENSP00000230588,ENSP00000234701,ENSP00000252809,ENSP00000256119,ENSP00000257696,ENSP00000260227,ENSP00000261622,ENSP00000262982,ENSP00000264870,ENSP00000265729,ENSP00000266671,ENSP00000267814,ENSP00000285379,ENSP00000286298,ENSP00000286733,ENSP00000296522,ENSP00000296658,ENSP00000299198,ENSP00000300060,ENSP00000300900,ENSP00000302665,ENSP00000308165,ENSP00000308466…	↑AGT,↓AKR1B10,↓ANPEP,↓AOC1,↓CA1,↓CA2,↓CA4,↓CD36,↓CDHR5,↑CEMIP,↓CHGA,↓CKB,↓CLCA1,↓CMBL,↓CPM,↑CSE1L,↓CXCL12,↓F13A1,↓FUCA1,↓GCG,↑GDF15,↓GPA33,↓GUCA2A,↓GUCA2B,↑HILPDA,↓HPGD,↓IGF1,↓ITLN1,↓ITM2C,↓KCNMA1,↓MB,↓MEP1A,↓METTL7A,↑MMP7,↓NAAA,↑NEBL,↓PADI2,↓PBLD,↓PCK1,↑PHLDA1,↓PRKACB,↑PSAT1,↓SELENBP1,↓SLC26A2,↓SLC4A4,↑SLC7A5,↓SMPDL3A,↑SORD,↓SRI,↓STMN2,↑TGFBI,↓UGT1A9,↓ZG16
GO.0031988	membrane-bounded vesicle	52	0.000163	ENSP00000216492,ENSP00000220244,ENSP00000230588,ENSP00000234701,ENSP00000252809,ENSP00000256119,ENSP00000257696,ENSP00000260227,ENSP00000261622,ENSP00000262982,ENSP00000264870,ENSP00000265729,ENSP00000266671,ENSP00000267814,ENSP00000285379,ENSP00000286298,ENSP00000286733,ENSP00000296522,ENSP00000296658,ENSP00000299198,ENSP00000300060,ENSP00000300900,ENSP00000302665,ENSP00000308165,ENSP00000308466…	↑AGT,↓AKR1B10,↓ANPEP,↓AOC1,↓CA1,↓CA2,↓CA4,↓CD36,↓CDHR5,↑CEMIP,↓CHGA,↓CKB,↓CLCA1,↓CMBL,↓CPM,↑CSE1L,↓CXCL12,↓F13A1,↓FUCA1,↓GCG,↑GDF15,↓GPA33,↓GUCA2A,↓GUCA2B,↑HILPDA,↓HPGD,↓IGF1,↓ITLN1,↓ITM2C,↓KCNMA1,↓MB,↓MEP1A,↓METTL7A,↑MMP7,↓NAAA,↑NEBL,↓PADI2,↓PBLD,↓PCK1,↑PHLDA1,↓PRKACB,↑PSAT1,↓SELENBP1,↓SLC26A2,↓SLC4A4,↑SLC7A5,↓SMPDL3A,↑SORD,↓SRI,↑TGFBI,↓UGT1A9,↓ZG16
GO.0044421	extracellular region part	55	0.000163	ENSP00000230588,ENSP00000234701,ENSP00000242208,ENSP00000250144,ENSP00000252809,ENSP00000256119,ENSP00000257696,ENSP00000260227,ENSP00000261622,ENSP00000262982,ENSP00000264870,ENSP00000265729,ENSP00000267814,ENSP00000274341,ENSP00000286298,ENSP00000286733,ENSP00000296522,ENSP00000296658,ENSP00000299198,ENSP00000299855,ENSP00000300060,ENSP00000300900,ENSP00000302665,ENSP00000308165,ENSP00000308466…	↑AGT,↓AKR1B10,↓ANPEP,↓AOC1,↓CA1,↓CA4,↓CD36,↓CDHR5,↓CKB,↓CLCA1,↓CMBL,↓CPM,↑CSE1L,↓CXCL12,↓EDN3,↓F13A1,↓FUCA1,↓GCG,↑GDF15,↓GPA33,↓GUCA2A,↓GUCA2B,↓HAPLN1,↑HILPDA,↓HPGD,↓IGF1,↑INHBA,↓ITLN1,↓ITM2C,↓KCNMA1,↓LAMA1,↓MB,↓MEP1A,↓METTL7A,↑MMP1,↓MMP28,↑MMP3,↑MMP7,↓NAAA,↑NEBL,↓PADI2,↓PBLD,↓PCK1,↓PRKACB,↑PSAT1,↓PYY,↓SELENBP1,↓SLC26A2,↓SLC4A4,↑SLC7A5,↑SORD,↓SRI,↑TGFBI,↓UGT1A9,↓ZG16
GO.0070062	extracellular exosome	42	0.00196	ENSP00000230588,ENSP00000252809,ENSP00000256119,ENSP00000260227,ENSP00000261622,ENSP00000262982,ENSP00000265729,ENSP00000267814,ENSP00000285379,ENSP00000286298,ENSP00000286733,ENSP00000296522,ENSP00000296658,ENSP00000299198,ENSP00000300060,ENSP00000300900,ENSP00000308466,ENSP00000319814,ENSP00000322730,ENSP00000323587,ENSP00000331787,ENSP00000339157,ENSP00000346768,ENSP00000349493,ENSP00000351118…	↑AGT,↓AKR1B10,↓ANPEP,↓AOC1,↓CA1,↓CA2,↓CA4,↓CDHR5,↓CKB,↓CMBL,↓CPM,↑CSE1L,↓CXCL12,↓FUCA1,↑GDF15,↓GPA33,↓GUCA2A,↓GUCA2B,↓HPGD,↓ITLN1,↓ITM2C,↓KCNMA1,↓MB,↓MEP1A,↓METTL7A,↑MMP7,↓NAAA,↑NEBL,↓PADI2,↓PBLD,↓PCK1,↓PRKACB,↑PSAT1,↓SELENBP1,↓SLC26A2,↓SLC4A4,↑SLC7A5,↓SMPDL3A,↑SORD,↓SRI,↑TGFBI,↓UGT1A9
GO.0005615	extracellular space	24	0.0059	ENSP00000230588,ENSP00000234701,ENSP00000242208,ENSP00000252809,ENSP00000257696,ENSP00000260227,ENSP00000264870,ENSP00000267814,ENSP00000285379,ENSP00000299198,ENSP00000299855,ENSP00000300060,ENSP00000302665,ENSP00000308165,ENSP00000337128,ENSP00000353198,ENSP00000354193,ENSP00000355627,ENSP00000357425,ENSP00000357861,ENSP00000374309,ENSP00000379140,ENSP00000387662,ENSP00000416330	↑AGT,↓ANPEP,↓AOC1,↓CA2,↓CD36,↓CKB,↓CLCA1,↓CXCL12,↓EDN3,↓F13A1,↓GCG,↑GDF15,↑HILPDA,↓IGF1,↑INHBA,↓LAMA1,↓MEP1A,↑MMP3,↑MMP7,↓PYY,↓SELENBP1,↓SMPDL3A,↑SORD,↑TGFBI
GO.0016324	apical plasma membrane	10	0.00744	ENSP00000219660,ENSP00000261622,ENSP00000295522,ENSP00000300119,ENSP00000300900,ENSP00000354006,ENSP00000360773,ENSP00000367137,ENSP00000385806,ENSP00000405252	↓AKAP7,↓AQP8,↓CA4,↑CLDN1,↓KCNMA1,↓MYO1A,↓SLC17A4,↑SLC29A1,↑SLC7A5,↓TRPM6
GO.0098589	membrane region	21	0.00744	ENSP00000219660,ENSP00000220244,ENSP00000261622,ENSP00000285379,ENSP00000286809,ENSP00000291539,ENSP00000295522,ENSP00000296522,ENSP00000300900,ENSP00000308165,ENSP00000317272,ENSP00000323587,ENSP00000334785,ENSP00000348611,ENSP00000351118,ENSP00000354006,ENSP00000360773,ENSP00000367137,ENSP00000385806,ENSP00000393557,ENSP00000405252	↓AKAP7,↓AQP8,↓CA2,↓CA4,↓CD36,↓CDHR5,↑CEMIP,↑CLDN1,↓CLDN8,↓HPGD,↓ITLN1,↓KCNMA1,↑MET,↓PDE9A,↓PHLPP2,↓SLC17A4,↑SLC29A1,↓SLC4A4,↑SLC7A5,↑TESC,↓TRPM6
GO.0044444	cytoplasmic part	78	0.00952	ENSP00000156626,ENSP00000198801,ENSP00000209728,ENSP00000216492,ENSP00000216911,ENSP00000217233,ENSP00000220244,ENSP00000232458,ENSP00000234701,ENSP00000237612,ENSP00000242592,ENSP00000245960,ENSP00000256119,ENSP00000257696,ENSP00000260766,ENSP00000261622,ENSP00000262713,ENSP00000264409,ENSP00000264870,ENSP00000265729,ENSP00000265748,ENSP00000266671,ENSP00000267814,ENSP00000276925,ENSP00000280154…	↓ABCG2,↓ACADS,↓ADH1B,↓AHCYL2,↑AJUBA,↓AKAP7,↓AKR1B10,↑ANLN,↓ANPEP,↓AOC1,↓ARHGAP44,↑ATP11A,↓ATP2A3,↑AURKA,↑BIRC5,↓CA1,↓CA2,↓CA4,↓CA7,↑CDC25B,↑CDC6,↓CDKN2B,↑CEMIP,↓CHGA,↓CLCA1,↓CLDN8,↓CMBL,↑DDIT4,↑ECT2,↓ETFDH,↓F13A1,↓FUCA1,↓GCG,↓GPAT3,↓HEPACAM2,↓HIGD1A,↑HILPDA,↓HPGD,↓HSD11B2,↓IGF1,↓ITM2C,↓KCNMA1,↓KIF16B,↓MAOA,↓METTL7A,↓MOGAT2,↓MT1M,↑MTHFD1L,↑MYC,↓MYO1A,↓NAAA,↓NAT2,↑NEBL,↓NR3C2,↓PCK1,↓PDCD4,↓PDE9A,↑P…
GO.0098590	plasma membrane region	18	0.0155	ENSP00000219660,ENSP00000261622,ENSP00000285379,ENSP00000286809,ENSP00000291539,ENSP00000295522,ENSP00000296522,ENSP00000300900,ENSP00000317272,ENSP00000323587,ENSP00000334785,ENSP00000348611,ENSP00000354006,ENSP00000360773,ENSP00000367137,ENSP00000385806,ENSP00000393557,ENSP00000405252	↓AKAP7,↓AQP8,↓CA2,↓CA4,↑CLDN1,↓CLDN8,↓HPGD,↓ITLN1,↓KCNMA1,↑MET,↓PDE9A,↓PHLPP2,↓SLC17A4,↑SLC29A1,↓SLC4A4,↑SLC7A5,↑TESC,↓TRPM6
GO.0098805	whole membrane	29	0.0155	ENSP00000216492,ENSP00000219660,ENSP00000220244,ENSP00000261622,ENSP00000283558,ENSP00000285379,ENSP00000286809,ENSP00000291539,ENSP00000295522,ENSP00000296522,ENSP00000300060,ENSP00000300900,ENSP00000317272,ENSP00000322730,ENSP00000323587,ENSP00000329623,ENSP00000334785,ENSP00000340684,ENSP00000345826,ENSP00000348611,ENSP00000351118,ENSP00000354006,ENSP00000360773,ENSP00000367137,ENSP00000383563…	↓AKAP7,↓ANPEP,↓AQP8,↑ATP11A,↓BCL2,↓CA2,↓CA4,↓CDHR5,↑CEMIP,↓CHGA,↑CLDN1,↓CLDN8,↓HPGD,↓ITLN1,↓ITM2C,↓KCNMA1,↓KIF16B,↓MAOA,↑MET,↓PDE9A,↓PHLPP2,↑PMEPA1,↓SLC17A4,↑SLC29A1,↓SLC4A4,↑SLC7A5,↑TESC,↓TRPM6,↓ZG16
GO.0043226	organelle	111	0.0238	ENSP00000042931,ENSP00000056233,ENSP00000156626,ENSP00000167588,ENSP00000198801,ENSP00000209718,ENSP00000209728,ENSP00000216492,ENSP00000216911,ENSP00000217233,ENSP00000217429,ENSP00000219660,ENSP00000220244,ENSP00000230588,ENSP00000232458,ENSP00000234701,ENSP00000237612,ENSP00000242592,ENSP00000245960,ENSP00000252809,ENSP00000256119,ENSP00000257696,ENSP00000260227,ENSP00000260766,ENSP00000261622…	↓ABCG2,↓ACADS,↑AGT,↓AHCYL2,↑AJUBA,↓AKAP7,↓AKR1B10,↑ANLN,↓ANPEP,↓AOC1,↓AQP8,↓ARHGAP44,↑ASCL2,↑ATP11A,↓ATP2A3,↑AURKA,↓BCL2,↓BEST2,↑BIRC5,↓CA1,↓CA2,↓CA4,↑CDC25B,↑CDC6,↓CDHR5,↓CDKN2B,↑CEMIP,↓CHGA,↓CHP2,↓CLCA1,↓CLDN8,↓CMBL,↓CPM,↑CSE1L,↓CXCL12,↑DDIT4,↓DNASE1L3,↑ECT2,↓ETFDH,↑ETV4,↓F13A1,↑FAM83D,↑FOXQ1,↓FUCA1,↓GCG,↑GDF15,↓GPA33,↓GPAT3,↓GUCA2A,↓HEPACAM2,↓HIGD1A,↑HILPDA,↓HPGD,↓HSD11B2,↓IGF1,↓ISX,↓ITLN1,↓IT…
GO.0043227	membrane-bounded organelle	107	0.0238	ENSP00000056233,ENSP00000156626,ENSP00000198801,ENSP00000209728,ENSP00000216492,ENSP00000216911,ENSP00000217233,ENSP00000219660,ENSP00000220244,ENSP00000230588,ENSP00000232458,ENSP00000234701,ENSP00000237612,ENSP00000242592,ENSP00000245960,ENSP00000252809,ENSP00000256119,ENSP00000257696,ENSP00000260227,ENSP00000260766,ENSP00000261622,ENSP00000262713,ENSP00000262982,ENSP00000264409,ENSP00000264870…	↓ABCG2,↓ACADS,↑AGT,↓AHCYL2,↑AJUBA,↓AKAP7,↓AKR1B10,↑ANLN,↓ANPEP,↓AOC1,↓AQP8,↓ARHGAP44,↑ASCL2,↑ATP11A,↓ATP2A3,↑AURKA,↓BCL2,↑BIRC5,↓CA1,↓CA2,↓CA4,↑CDC25B,↑CDC6,↓CDHR5,↓CDKN2B,↑CEMIP,↓CHGA,↓CHP2,↓CLCA1,↓CLDN8,↓CMBL,↓CPM,↑CSE1L,↓CXCL12,↑DDIT4,↓DNASE1L3,↑ECT2,↓ETFDH,↑ETV4,↓F13A1,↑FOXQ1,↓FUCA1,↓GCG,↑GDF15,↓GPA33,↓GPAT3,↓GUCA2A,↓GUCA2B,↓HEPACAM2,↓HIGD1A,↑HILPDA,↓HPGD,↓HSD11B2,↓IGF1,↓ISX,↓ITLN1,↓ITM2C,↓KI…
GO.0045177	apical part of cell	10	0.0337	ENSP00000261622,ENSP00000285379,ENSP00000295522,ENSP00000300119,ENSP00000300900,ENSP00000354006,ENSP00000360773,ENSP00000367137,ENSP00000385806,ENSP00000405252	↓AKAP7,↓CA2,↓CA4,↑CLDN1,↓KCNMA1,↓MYO1A,↓SLC17A4,↑SLC29A1,↑SLC7A5,↓TRPM6

## Sheet: Carcinoma vs Normal GO MF
Carcinoma vs Normal: Gene Ontology Molecular Function
#pathway ID	pathway description	observed gene count	false discovery rate	matching proteins in your network (IDs)	matching proteins in your network (labels)
GO.0004089	carbonate dehydratase activity	5	0.0001	ENSP00000178638,ENSP00000256119,ENSP00000285379,ENSP00000300900,ENSP00000345659	↓CA1,↓CA12,↓CA2,↓CA4,↓CA7
GO.0003824	catalytic activity	70	0.000147	ENSP00000156626,ENSP00000178638,ENSP00000198801,ENSP00000216911,ENSP00000217233,ENSP00000220244,ENSP00000230588,ENSP00000234701,ENSP00000237612,ENSP00000242592,ENSP00000245960,ENSP00000250144,ENSP00000251312,ENSP00000256119,ENSP00000256412,ENSP00000260227,ENSP00000260766,ENSP00000264409,ENSP00000264870,ENSP00000265729,ENSP00000267814,ENSP00000283558,ENSP00000285379,ENSP00000286479,ENSP00000286733…	↓ABCG2,↓ACADS,↓ADAMDEC1,↓ADH1B,↓AHCYL2,↓AKR1B10,↓ANPEP,↓AOC1,↑ATP11A,↓ATP2A3,↑AURKA,↑BIRC5,↓CA1,↓CA12,↓CA2,↓CA4,↓CA7,↑CDC25B,↑CEMIP,↓CKB,↓CLCA1,↓CMBL,↓CPM,↓DHRS11,↓DNASE1L3,↓ETFDH,↓F13A1,↓FUCA1,↓GPAT3,↓HMGCS2,↓HPGD,↓HSD11B2,↓KIF16B,↓LDHD,↓MAOA,↓MEP1A,↑MET,↓METTL7A,↑MMP1,↓MMP28,↑MMP3,↑MMP7,↓MOGAT2,↑MTHFD1L,↓MYO1A,↓NAAA,↓NAT2,↓PADI2,↓PBLD,↓PCK1,↓PDE9A,↓PHLPP2,↓PIGZ,↓PLA2G10,↓PLCE1,↓PRKACB,↑PSAT1,↓R…
GO.0005179	hormone activity	7	0.00231	ENSP00000242208,ENSP00000302665,ENSP00000337128,ENSP00000349493,ENSP00000353198,ENSP00000355627,ENSP00000387662	↑AGT,↓EDN3,↓GCG,↓GUCA2A,↓IGF1,↑INHBA,↓PYY
GO.0005488	binding	106	0.00306	ENSP00000056233,ENSP00000178638,ENSP00000209728,ENSP00000215886,ENSP00000216911,ENSP00000217233,ENSP00000220244,ENSP00000230588,ENSP00000232458,ENSP00000234701,ENSP00000237612,ENSP00000242208,ENSP00000242592,ENSP00000245960,ENSP00000250144,ENSP00000252809,ENSP00000256119,ENSP00000256412,ENSP00000257696,ENSP00000260227,ENSP00000260766,ENSP00000261622,ENSP00000264870,ENSP00000265729,ENSP00000265748…	↓ABCG2,↓ACADS,↓ADAMDEC1,↑AGT,↓AKAP7,↑ANLN,↓ANPEP,↓AOC1,↓ARHGAP44,↑ASCL2,↑ATP11A,↓ATP2A3,↑AURKA,↓BCL2,↑BIRC5,↓CA1,↓CA12,↓CA2,↓CA4,↓CA7,↓CD36,↑CDC25B,↑CDC6,↓CDHR5,↓CDKN2B,↑CEMIP,↓CHP2,↓CKB,↓CLCA1,↑CLDN1,↓CLDN23,↓CLDN8,↓CPM,↓CXCL12,↓DNASE1L3,↑ECT2,↓EDN3,↓ETFDH,↑ETV4,↓F13A1,↓FAM3D,↑FOXQ1,↓GCG,↑GDF15,↓GUCA2A,↓HAPLN1,↑HILPDA,↓HPGD,↓HSD11B2,↓IGF1,↑INHBA,↓ISX,↓ITLN1,↓ITM2C,↓KCNMA1,↓KIF16B,↓KLF4,↓LAMA1,↓L…
GO.0008237	metallopeptidase activity	9	0.00509	ENSP00000230588,ENSP00000234701,ENSP00000250144,ENSP00000256412,ENSP00000260227,ENSP00000299855,ENSP00000300060,ENSP00000322788,ENSP00000339157	↓ADAMDEC1,↓ANPEP,↓CLCA1,↓CPM,↓MEP1A,↑MMP1,↓MMP28,↑MMP3,↑MMP7
GO.0003674	molecular_function	118	0.02	ENSP00000016913,ENSP00000042931,ENSP00000156626,ENSP00000167588,ENSP00000178638,ENSP00000198801,ENSP00000209718,ENSP00000209728,ENSP00000215886,ENSP00000216911,ENSP00000217159,ENSP00000217233,ENSP00000219660,ENSP00000220244,ENSP00000232458,ENSP00000234701,ENSP00000237612,ENSP00000242208,ENSP00000245960,ENSP00000251312,ENSP00000252809,ENSP00000256119,ENSP00000256412,ENSP00000257696,ENSP00000260766…	↓ABCG2,↓ADAMDEC1,↑AGT,↓AHCYL2,↓AKAP7,↓AKR1B10,↑ANLN,↓AOC1,↓AQP8,↓ARHGAP44,↑ASCL2,↑ATP11A,↓ATP2A3,↑AURKA,↓BCL2,↓BEST2,↑BIRC5,↓CA1,↓CA12,↓CA2,↓CD36,↑CDC25B,↑CDC6,↓CDHR5,↓CDKN2B,↑CEMIP,↓CHP2,↓CKB,↓CLCA1,↓CMBL,↓CXCL12,↓DHRS11,↓DNASE1L3,↑ECT2,↓EDN3,↓ETFDH,↑ETV4,↓F13A1,↓FAM3D,↑FOXQ1,↓FUCA1,↓GCG,↑GDF15,↓GPA33,↓GPAT3,↓GUCA2A,↓GUCA2B,↓HAPLN1,↑HILPDA,↓HMGCS2,↓HPGD,↓HSD11B2,↓IGF1,↑INHBA,↓ISX,↓ITLN1,↓ITM2C,↓…
GO.0048037	cofactor binding	10	0.021	ENSP00000242592,ENSP00000267814,ENSP00000296522,ENSP00000300051,ENSP00000301633,ENSP00000316786,ENSP00000340684,ENSP00000354193,ENSP00000365773,ENSP00000426638	↓ACADS,↓AOC1,↑BIRC5,↓ETFDH,↓HPGD,↓HSD11B2,↓LDHD,↓MAOA,↑PSAT1,↑SORD
GO.0008270	zinc ion binding	22	0.0499	ENSP00000178638,ENSP00000230588,ENSP00000250144,ENSP00000256119,ENSP00000256412,ENSP00000260227,ENSP00000262713,ENSP00000267814,ENSP00000285379,ENSP00000299855,ENSP00000300060,ENSP00000300900,ENSP00000301633,ENSP00000322788,ENSP00000339157,ENSP00000341390,ENSP00000345659,ENSP00000354193,ENSP00000363003,ENSP00000363804,ENSP00000369146,ENSP00000406293	↓ADAMDEC1,↑AJUBA,↓ANPEP,↓AOC1,↑BIRC5,↓CA1,↓CA12,↓CA2,↓CA4,↓CA7,↓CPM,↓KLF4,↓MEP1A,↑MMP1,↓MMP28,↑MMP3,↑MMP7,↓MT1M,↓NR3C2,↑PHF19,↑SORD,↓TCEA3

## Sheet: Carcinoma vs Normal GO BP
Carcinoma vs Normal: Gene Ontology Biological Process
#pathway ID	pathway description	observed gene count	false discovery rate	matching proteins in your network (IDs)	matching proteins in your network (labels)
GO.0001932	regulation of protein phosphorylation	29	7.58e-05	ENSP00000209728,ENSP00000217233,ENSP00000220244,ENSP00000232458,ENSP00000242208,ENSP00000245960,ENSP00000252809,ENSP00000260766,ENSP00000262713,ENSP00000276925,ENSP00000280154,ENSP00000300403,ENSP00000302665,ENSP00000307305,ENSP00000308165,ENSP00000308466,ENSP00000317272,ENSP00000323587,ENSP00000329623,ENSP00000334785,ENSP00000337128,ENSP00000345826,ENSP00000346227,ENSP00000348838,ENSP00000355627…	↑AGT,↑AJUBA,↓BCL2,↓CD36,↑CDC25B,↑CDC6,↓CDKN2B,↑CEMIP,↑DDIT4,↑ECT2,↓EDN3,↓GCG,↑GDF15,↓IGF1,↑INHBA,↓ITLN1,↓KLF4,↑MET,↑MYC,↓PBLD,↓PDCD4,↓PKIB,↓PLCE1,↑PMEPA1,↓PRKACB,↑TESC,↑TPX2,↑TRIB3,↑UBE2C
GO.0006730	one-carbon metabolic process	7	7.58e-05	ENSP00000178638,ENSP00000256119,ENSP00000285379,ENSP00000300900,ENSP00000315931,ENSP00000345659,ENSP00000356290	↓AHCYL2,↓CA1,↓CA12,↓CA2,↓CA4,↓CA7,↑MTHFD1L
GO.0006820	anion transport	17	0.000315	ENSP00000042931,ENSP00000178638,ENSP00000217159,ENSP00000219660,ENSP00000234701,ENSP00000256119,ENSP00000261622,ENSP00000283558,ENSP00000285379,ENSP00000300900,ENSP00000308165,ENSP00000335292,ENSP00000345659,ENSP00000354107,ENSP00000367137,ENSP00000393557,ENSP00000393847	↓AQP8,↑ATP11A,↓BEST2,↓CA1,↓CA12,↓CA2,↓CA4,↓CA7,↓CD36,↓CLCA1,↓PLA2G10,↓SLC17A4,↓SLC4A4,↓SLC51B,↑SLC6A6,↑SLC7A5,↑SLCO4A1
GO.0009719	response to endogenous stimulus	30	0.000315	ENSP00000216911,ENSP00000217233,ENSP00000219660,ENSP00000242208,ENSP00000242592,ENSP00000252809,ENSP00000267814,ENSP00000276925,ENSP00000285379,ENSP00000296522,ENSP00000299855,ENSP00000300900,ENSP00000308165,ENSP00000316786,ENSP00000319814,ENSP00000341390,ENSP00000345826,ENSP00000346768,ENSP00000348611,ENSP00000352835,ENSP00000354193,ENSP00000358414,ENSP00000362549,ENSP00000363804,ENSP00000367207…	↓ACADS,↓AKAP7,↓AOC1,↓AQP8,↑AURKA,↓CA2,↓CA4,↓CD36,↓CDKN2B,↓CXCL12,↓GCG,↑GDF15,↓HMGCS2,↓HPGD,↓HSD11B2,↑INHBA,↓KIF16B,↓KLF4,↓MB,↑MMP3,↑MYC,↓NR3C2,↓PCK1,↓PHLPP2,↑PMEPA1,↑SORD,↓STMN2,↑TRIB3,↓UGT1A8,↓UGT1A9
GO.0015701	bicarbonate transport	6	0.000315	ENSP00000178638,ENSP00000256119,ENSP00000285379,ENSP00000300900,ENSP00000345659,ENSP00000393557	↓CA1,↓CA12,↓CA2,↓CA4,↓CA7,↓SLC4A4
GO.0019220	regulation of phosphate metabolic process	31	0.000315	ENSP00000209728,ENSP00000217233,ENSP00000220244,ENSP00000232458,ENSP00000242208,ENSP00000245960,ENSP00000252809,ENSP00000260766,ENSP00000262713,ENSP00000276925,ENSP00000280154,ENSP00000300113,ENSP00000300403,ENSP00000302665,ENSP00000308165,ENSP00000308466,ENSP00000317272,ENSP00000323587,ENSP00000329623,ENSP00000334785,ENSP00000337128,ENSP00000345826,ENSP00000346227,ENSP00000348838,ENSP00000349493…	↑AGT,↑AJUBA,↓BCL2,↓CD36,↑CDC25B,↑CDC6,↓CDKN2B,↑CEMIP,↓CHP2,↑ECT2,↓EDN3,↓GCG,↑GDF15,↓GUCA2A,↓GUCA2B,↓IGF1,↑INHBA,↓ITLN1,↓KLF4,↑MET,↑MYC,↓PBLD,↓PDCD4,↓PKIB,↓PLCE1,↑PMEPA1,↓PRKACB,↑TESC,↑TPX2,↑TRIB3,↑UBE2C
GO.0031399	regulation of protein modification process	32	0.000315	ENSP00000209728,ENSP00000217233,ENSP00000220244,ENSP00000232458,ENSP00000242208,ENSP00000245960,ENSP00000252809,ENSP00000260766,ENSP00000262713,ENSP00000276925,ENSP00000280154,ENSP00000300113,ENSP00000300403,ENSP00000302665,ENSP00000307305,ENSP00000308165,ENSP00000308466,ENSP00000317272,ENSP00000323587,ENSP00000329623,ENSP00000334785,ENSP00000335292,ENSP00000337128,ENSP00000345826,ENSP00000346227…	↑AGT,↑AJUBA,↓BCL2,↓CD36,↑CDC25B,↑CDC6,↓CDKN2B,↑CEMIP,↓CHP2,↑DDIT4,↑ECT2,↓EDN3,↓GCG,↑GDF15,↓IGF1,↑INHBA,↓ITLN1,↓KLF4,↑MET,↑MYC,↓PBLD,↓PDCD4,↑PHF19,↓PKIB,↓PLCE1,↑PMEPA1,↓PRKACB,↓SLC51B,↑TESC,↑TPX2,↑TRIB3,↑UBE2C
GO.0042325	regulation of phosphorylation	28	0.000315	ENSP00000209728,ENSP00000217233,ENSP00000220244,ENSP00000232458,ENSP00000242208,ENSP00000245960,ENSP00000252809,ENSP00000260766,ENSP00000262713,ENSP00000276925,ENSP00000280154,ENSP00000300403,ENSP00000302665,ENSP00000308165,ENSP00000308466,ENSP00000317272,ENSP00000323587,ENSP00000329623,ENSP00000334785,ENSP00000337128,ENSP00000345826,ENSP00000346227,ENSP00000348838,ENSP00000355627,ENSP00000359719…	↑AGT,↑AJUBA,↓BCL2,↓CD36,↑CDC25B,↑CDC6,↓CDKN2B,↑CEMIP,↑ECT2,↓EDN3,↓GCG,↑GDF15,↓IGF1,↑INHBA,↓ITLN1,↓KLF4,↑MET,↑MYC,↓PBLD,↓PDCD4,↓PKIB,↓PLCE1,↑PMEPA1,↓PRKACB,↑TESC,↑TPX2,↑TRIB3,↑UBE2C
GO.0015711	organic anion transport	14	0.000505	ENSP00000178638,ENSP00000217159,ENSP00000219660,ENSP00000256119,ENSP00000261622,ENSP00000283558,ENSP00000285379,ENSP00000300900,ENSP00000308165,ENSP00000335292,ENSP00000345659,ENSP00000354107,ENSP00000393557,ENSP00000393847	↓AQP8,↑ATP11A,↓CA1,↓CA12,↓CA2,↓CA4,↓CA7,↓CD36,↓PLA2G10,↓SLC4A4,↓SLC51B,↑SLC6A6,↑SLC7A5,↑SLCO4A1
GO.0048878	chemical homeostasis	22	0.000505	ENSP00000178638,ENSP00000219660,ENSP00000237612,ENSP00000260766,ENSP00000265729,ENSP00000285379,ENSP00000295522,ENSP00000299198,ENSP00000302665,ENSP00000317272,ENSP00000319814,ENSP00000329623,ENSP00000337128,ENSP00000346990,ENSP00000355627,ENSP00000359719,ENSP00000360773,ENSP00000367207,ENSP00000379140,ENSP00000385806,ENSP00000393557,ENSP00000393847	↓ABCG2,↑AGT,↓AQP8,↓BCL2,↓CA12,↓CA2,↓CKB,↑CLDN1,↓CXCL12,↓EDN3,↓IGF1,↓KCNMA1,↑MET,↑MYC,↓PCK1,↓PLA2G10,↓PLCE1,↓PRKACB,↓SCARA5,↑SLC29A1,↓SLC4A4,↓SRI
GO.0065008	regulation of biological quality	46	0.000505	ENSP00000042931,ENSP00000178638,ENSP00000216492,ENSP00000216911,ENSP00000217159,ENSP00000219660,ENSP00000237612,ENSP00000242208,ENSP00000260766,ENSP00000261622,ENSP00000264870,ENSP00000265729,ENSP00000283558,ENSP00000285379,ENSP00000291539,ENSP00000295522,ENSP00000299198,ENSP00000300060,ENSP00000302665,ENSP00000308165,ENSP00000308466,ENSP00000316786,ENSP00000317272,ENSP00000319814,ENSP00000321988…	↓ABCG2,↑AGT,↓AKAP7,↓ANPEP,↓AQP8,↑ATP11A,↓ATP2A3,↑AURKA,↓BEST2,↓CA12,↓CA2,↓CD36,↓CHGA,↓CKB,↑CLDN1,↓EDN3,↓F13A1,↓GCG,↓GUCA2B,↓HSD11B2,↓IGF1,↑INHBA,↓MAOA,↓MB,↑MET,↑MMP1,↑MYC,↓PBLD,↓PCK1,↓PDE9A,↓PLA2G10,↓PLCE1,↓PRKACB,↓PYY,↓SCARA5,↑SLC29A1,↓SLC4A4,↓SLC51B,↑SLC7A5,↑SLCO4A1,↓SLITRK6,↓SRI,↓SULT1A1,↑TESC,↓UGT1A8,↓UGT1A9
GO.0051781	positive regulation of cell division	9	0.000905	ENSP00000209728,ENSP00000216911,ENSP00000232458,ENSP00000245960,ENSP00000301633,ENSP00000302665,ENSP00000328410,ENSP00000337128,ENSP00000348838	↑AURKA,↑BIRC5,↑CDC25B,↑CDC6,↑ECT2,↓EDN3,↓IGF1,↑MACC1,↑UBE2C
GO.0042221	response to chemical	52	0.001	ENSP00000216492,ENSP00000216911,ENSP00000217233,ENSP00000219660,ENSP00000232458,ENSP00000237612,ENSP00000242592,ENSP00000252809,ENSP00000260227,ENSP00000267814,ENSP00000276925,ENSP00000285379,ENSP00000286298,ENSP00000286479,ENSP00000296522,ENSP00000300113,ENSP00000300900,ENSP00000306606,ENSP00000307305,ENSP00000308165,ENSP00000316786,ENSP00000317272,ENSP00000319814,ENSP00000321835,ENSP00000321988…	↓ABCG2,↓ACADS,↓ADH1B,↓AKAP7,↓AOC1,↓AQP8,↑AURKA,↓CA2,↓CA4,↓CD36,↓CDKN2B,↓CHGA,↓CHP2,↓CXCL12,↑DDIT4,↑ECT2,↓EDN3,↑ETV4,↓GCG,↑GDF15,↓HMGCS2,↓HPGD,↓HSD11B2,↑IFITM2,↓KCNMA1,↓KIF16B,↓KLF4,↓LAMA1,↓MAOA,↓MATN2,↓MB,↑MET,↑MMP7,↓MT1M,↑MYC,↓NAT2,↓NR3C2,↓PCK1,↓PHLPP2,↓PLA2G10,↑PMEPA1,↓SLC26A2,↑SLC29A1,↑SORD,↓STMN2,↓SULT1A1,↓SULT1A2,↑TESC,↑TRIB3,↓TRPM6,↓UGT1A8,↓UGT1A9
GO.0070887	cellular response to chemical stimulus	38	0.001	ENSP00000216492,ENSP00000217233,ENSP00000219660,ENSP00000232458,ENSP00000242208,ENSP00000252809,ENSP00000276925,ENSP00000286298,ENSP00000286479,ENSP00000296522,ENSP00000300113,ENSP00000306606,ENSP00000307305,ENSP00000308165,ENSP00000321988,ENSP00000329623,ENSP00000334785,ENSP00000337128,ENSP00000338742,ENSP00000340684,ENSP00000341390,ENSP00000345826,ENSP00000346768,ENSP00000348611,ENSP00000354193…	↓ADH1B,↓AKAP7,↓AOC1,↓AQP8,↓BCL2,↓CD36,↓CDKN2B,↓CHGA,↓CHP2,↓CXCL12,↑DDIT4,↑ECT2,↓EDN3,↓GCG,↑GDF15,↓HMGCS2,↓HPGD,↑IFITM2,↑INHBA,↓KIF16B,↓KLF4,↓MAOA,↓MT1M,↑MYC,↓NAT2,↓NR3C2,↓PHLPP2,↑PMEPA1,↓PRKACB,↓SLC26A2,↑SLC29A1,↓STMN2,↓SULT1A1,↓SULT1A2,↑TESC,↑TRIB3,↓UGT1A8,↓UGT1A9
GO.0032270	positive regulation of cellular protein metabolic process	26	0.00272	ENSP00000216911,ENSP00000217233,ENSP00000220244,ENSP00000232458,ENSP00000242208,ENSP00000245960,ENSP00000252809,ENSP00000260766,ENSP00000262713,ENSP00000300113,ENSP00000300403,ENSP00000302665,ENSP00000308165,ENSP00000317272,ENSP00000323587,ENSP00000329623,ENSP00000335292,ENSP00000337128,ENSP00000348838,ENSP00000355627,ENSP00000359719,ENSP00000363003,ENSP00000363804,ENSP00000367207,ENSP00000387662…	↑AGT,↑AJUBA,↑AURKA,↓BCL2,↓CD36,↑CDC25B,↑CEMIP,↓CHP2,↑ECT2,↓EDN3,↓GCG,↑GDF15,↓IGF1,↑INHBA,↓ITLN1,↓KLF4,↑MET,↑MYC,↑PHF19,↓PLA2G10,↓PLCE1,↓PRKACB,↓SLC51B,↑TPX2,↑TRIB3,↑UBE2C
GO.0050896	response to stimulus	77	0.00272	ENSP00000167588,ENSP00000216492,ENSP00000216911,ENSP00000217233,ENSP00000219660,ENSP00000232458,ENSP00000237612,ENSP00000242208,ENSP00000242592,ENSP00000252809,ENSP00000256412,ENSP00000257696,ENSP00000260227,ENSP00000260766,ENSP00000261622,ENSP00000264870,ENSP00000265729,ENSP00000267814,ENSP00000274341,ENSP00000276925,ENSP00000286298,ENSP00000286479,ENSP00000291539,ENSP00000296522,ENSP00000300113…	↓ABCG2,↓ACADS,↓ADAMDEC1,↓ADH1B,↑AGT,↓AKAP7,↓AKR1B10,↓AOC1,↓AQP8,↓ARHGAP44,↑ASCL2,↓ATP2A3,↑AURKA,↑BIRC5,↓CA4,↓CA7,↓CD36,↓CDKN2B,↓CHGA,↓CHP2,↓CXCL12,↑DDIT4,↑ECT2,↓EDN3,↓ETFDH,↑ETV4,↓F13A1,↑GDF15,↓HAPLN1,↑HILPDA,↓HMGCS2,↓HPGD,↓HSD11B2,↑IFITM2,↓IGF1,↑INHBA,↓ITLN1,↓KIF16B,↓KLF4,↓KRT20,↓LAMA1,↓MAOA,↓MATN2,↓MB,↑MET,↑MMP1,↑MMP7,↓MT1M,↑MYC,↓NAT2,↓NR3C2,↓PADI2,↓PCK1,↓PDE9A,↓PHLPP2,↓PLA2G10,↓PLCE1,↑PMEPA1,↓…
GO.0032847	regulation of cellular pH reduction	3	0.0037	ENSP00000285379,ENSP00000329623,ENSP00000345659	↓BCL2,↓CA2,↓CA7
GO.1901615	organic hydroxy compound metabolic process	15	0.0037	ENSP00000198801,ENSP00000217159,ENSP00000260766,ENSP00000267814,ENSP00000302665,ENSP00000306606,ENSP00000319814,ENSP00000321988,ENSP00000329623,ENSP00000338742,ENSP00000352584,ENSP00000357425,ENSP00000358414,ENSP00000365773,ENSP00000393847	↓ADH1B,↓AKR1B10,↓BCL2,↓HMGCS2,↓IGF1,↓MOGAT2,↓PCK1,↓PLA2G10,↓PLCE1,↑PSAT1,↑SLCO4A1,↓SMPDL3A,↑SORD,↓SULT1A1,↓SULT1A2
GO.0051302	regulation of cell division	11	0.00377	ENSP00000209728,ENSP00000216911,ENSP00000232458,ENSP00000245960,ENSP00000265748,ENSP00000301633,ENSP00000302665,ENSP00000328410,ENSP00000337128,ENSP00000348838,ENSP00000367207	↑ANLN,↑AURKA,↑BIRC5,↑CDC25B,↑CDC6,↑ECT2,↓EDN3,↓IGF1,↑MACC1,↑MYC,↑UBE2C
GO.0071495	cellular response to endogenous stimulus	22	0.00448	ENSP00000217233,ENSP00000219660,ENSP00000242208,ENSP00000252809,ENSP00000276925,ENSP00000296522,ENSP00000299855,ENSP00000308165,ENSP00000341390,ENSP00000345826,ENSP00000346768,ENSP00000348611,ENSP00000354193,ENSP00000358414,ENSP00000359719,ENSP00000362549,ENSP00000363804,ENSP00000367207,ENSP00000384164,ENSP00000387662,ENSP00000405252,ENSP00000429243	↓AKAP7,↓AOC1,↓AQP8,↓CD36,↓CDKN2B,↓GCG,↑GDF15,↓HMGCS2,↓HPGD,↑INHBA,↓KIF16B,↓KLF4,↑MMP3,↑MYC,↓NR3C2,↓PHLPP2,↑PMEPA1,↓PRKACB,↓STMN2,↑TRIB3,↓UGT1A8,↓UGT1A9
GO.0002009	morphogenesis of an epithelium	14	0.00456	ENSP00000262713,ENSP00000285379,ENSP00000296839,ENSP00000302665,ENSP00000317272,ENSP00000321835,ENSP00000329623,ENSP00000355627,ENSP00000356290,ENSP00000359719,ENSP00000363804,ENSP00000367207,ENSP00000374309,ENSP00000379140	↑AGT,↑AJUBA,↓BCL2,↓CA2,↓CXCL12,↑ETV4,↑FOXQ1,↓IGF1,↓KLF4,↓LAMA1,↑MET,↑MTHFD1L,↑MYC,↓PRKACB
GO.0042326	negative regulation of phosphorylation	13	0.00456	ENSP00000217233,ENSP00000242208,ENSP00000262713,ENSP00000276925,ENSP00000280154,ENSP00000302665,ENSP00000308466,ENSP00000334785,ENSP00000345826,ENSP00000346227,ENSP00000348838,ENSP00000363804,ENSP00000367207	↑AJUBA,↓CDKN2B,↓IGF1,↑INHBA,↓KLF4,↑MYC,↓PBLD,↓PDCD4,↓PKIB,↑PMEPA1,↑TESC,↑TRIB3,↑UBE2C
GO.0031401	positive regulation of protein modification process	22	0.00552	ENSP00000217233,ENSP00000220244,ENSP00000232458,ENSP00000242208,ENSP00000245960,ENSP00000252809,ENSP00000260766,ENSP00000262713,ENSP00000300113,ENSP00000300403,ENSP00000302665,ENSP00000308165,ENSP00000317272,ENSP00000323587,ENSP00000329623,ENSP00000335292,ENSP00000337128,ENSP00000348838,ENSP00000355627,ENSP00000359719,ENSP00000363003,ENSP00000387662	↑AGT,↑AJUBA,↓BCL2,↓CD36,↑CDC25B,↑CEMIP,↓CHP2,↑ECT2,↓EDN3,↓GCG,↑GDF15,↓IGF1,↑INHBA,↓ITLN1,↑MET,↑PHF19,↓PLCE1,↓PRKACB,↓SLC51B,↑TPX2,↑TRIB3,↑UBE2C
GO.0043549	regulation of kinase activity	18	0.00552	ENSP00000209728,ENSP00000217233,ENSP00000220244,ENSP00000232458,ENSP00000245960,ENSP00000260766,ENSP00000262713,ENSP00000276925,ENSP00000280154,ENSP00000300403,ENSP00000317272,ENSP00000334785,ENSP00000337128,ENSP00000346227,ENSP00000348838,ENSP00000359719,ENSP00000363804,ENSP00000387662	↑AJUBA,↑CDC25B,↑CDC6,↓CDKN2B,↑CEMIP,↑ECT2,↓EDN3,↓GCG,↓KLF4,↑MET,↓PDCD4,↓PKIB,↓PLCE1,↓PRKACB,↑TESC,↑TPX2,↑TRIB3,↑UBE2C
GO.0051338	regulation of transferase activity	20	0.00552	ENSP00000209728,ENSP00000217233,ENSP00000220244,ENSP00000232458,ENSP00000245960,ENSP00000260766,ENSP00000262713,ENSP00000276925,ENSP00000280154,ENSP00000300403,ENSP00000317272,ENSP00000334785,ENSP00000337128,ENSP00000346227,ENSP00000346768,ENSP00000348838,ENSP00000359719,ENSP00000362549,ENSP00000363804,ENSP00000387662	↑AJUBA,↑CDC25B,↑CDC6,↓CDKN2B,↑CEMIP,↑ECT2,↓EDN3,↓GCG,↓KLF4,↑MET,↓PDCD4,↓PKIB,↓PLCE1,↓PRKACB,↑TESC,↑TPX2,↑TRIB3,↑UBE2C,↓UGT1A8,↓UGT1A9
GO.0055082	cellular chemical homeostasis	15	0.00552	ENSP00000219660,ENSP00000237612,ENSP00000260766,ENSP00000265729,ENSP00000285379,ENSP00000299198,ENSP00000329623,ENSP00000337128,ENSP00000346990,ENSP00000355627,ENSP00000360773,ENSP00000367207,ENSP00000379140,ENSP00000385806,ENSP00000393557	↓ABCG2,↑AGT,↓AQP8,↓BCL2,↓CA2,↓CKB,↓CXCL12,↓EDN3,↓KCNMA1,↑MYC,↓PLCE1,↓SCARA5,↑SLC29A1,↓SLC4A4,↓SRI
GO.0006811	ion transport	23	0.00567	ENSP00000016913,ENSP00000042931,ENSP00000178638,ENSP00000217159,ENSP00000234701,ENSP00000256119,ENSP00000261622,ENSP00000265729,ENSP00000283558,ENSP00000285379,ENSP00000300900,ENSP00000308165,ENSP00000335292,ENSP00000345659,ENSP00000346990,ENSP00000353072,ENSP00000354006,ENSP00000354193,ENSP00000367137,ENSP00000385806,ENSP00000393557,ENSP00000393847,ENSP00000405252	↓AKAP7,↓AOC1,↑ATP11A,↓ATP2A3,↓BEST2,↓CA1,↓CA12,↓CA2,↓CA4,↓CA7,↓CD36,↓CLCA1,↓KCNMA1,↓MS4A12,↓PLA2G10,↓SCARA5,↓SLC17A4,↓SLC4A4,↓SLC51B,↑SLC7A5,↑SLCO4A1,↓SRI,↓TRPM6
GO.0044281	small molecule metabolic process	34	0.00567	ENSP00000198801,ENSP00000217233,ENSP00000237612,ENSP00000260766,ENSP00000261622,ENSP00000264409,ENSP00000267814,ENSP00000286298,ENSP00000286479,ENSP00000291539,ENSP00000296522,ENSP00000299198,ENSP00000306606,ENSP00000308165,ENSP00000315931,ENSP00000319814,ENSP00000321988,ENSP00000338742,ENSP00000340684,ENSP00000346768,ENSP00000352584,ENSP00000354107,ENSP00000355627,ENSP00000356290,ENSP00000357425…	↓ABCG2,↓ADH1B,↑AGT,↓AHCYL2,↓AKR1B10,↓CD36,↓CKB,↓ETFDH,↓GCG,↓GPAT3,↓GUCA2B,↓HMGCS2,↓HPGD,↓MAOA,↓MOGAT2,↑MTHFD1L,↓NAT2,↓PADI2,↓PCK1,↓PDE9A,↓PLA2G10,↓PLCE1,↓PRKACB,↑PSAT1,↓SLC26A2,↑SLC6A6,↑SLC7A5,↓SMPDL3A,↑SORD,↓SULT1A1,↓SULT1A2,↑TRIB3,↓UGT1A8,↓UGT1A9
GO.0001933	negative regulation of protein phosphorylation	12	0.00605	ENSP00000217233,ENSP00000276925,ENSP00000280154,ENSP00000302665,ENSP00000307305,ENSP00000308466,ENSP00000334785,ENSP00000345826,ENSP00000346227,ENSP00000348838,ENSP00000363804,ENSP00000367207	↓CDKN2B,↑DDIT4,↓IGF1,↓KLF4,↑MYC,↓PBLD,↓PDCD4,↓PKIB,↑PMEPA1,↑TESC,↑TRIB3,↑UBE2C
GO.0006629	lipid metabolic process	22	0.00605	ENSP00000198801,ENSP00000217233,ENSP00000226432,ENSP00000260766,ENSP00000262713,ENSP00000264409,ENSP00000286733,ENSP00000296522,ENSP00000308165,ENSP00000316786,ENSP00000319814,ENSP00000321988,ENSP00000338742,ENSP00000346768,ENSP00000352584,ENSP00000355627,ENSP00000357425,ENSP00000359719,ENSP00000362549,ENSP00000393847,ENSP00000413405,ENSP00000426638	↑AGT,↑AJUBA,↓AKR1B10,↓CD36,↓CWH43,↓ETFDH,↓GPAT3,↓HPGD,↓HSD11B2,↓MOGAT2,↓NAAA,↓PCK1,↓PIGZ,↓PLA2G10,↓PLCE1,↓PRKACB,↓SMPDL3A,↓SULT1A1,↓SULT1A2,↑TRIB3,↓UGT1A8,↓UGT1A9
GO.0032268	regulation of cellular protein metabolic process	35	0.00659	ENSP00000209728,ENSP00000216911,ENSP00000217233,ENSP00000220244,ENSP00000232458,ENSP00000242208,ENSP00000245960,ENSP00000252809,ENSP00000260766,ENSP00000262713,ENSP00000276925,ENSP00000280154,ENSP00000300113,ENSP00000300403,ENSP00000301633,ENSP00000302665,ENSP00000307305,ENSP00000308165,ENSP00000308466,ENSP00000317272,ENSP00000323587,ENSP00000329623,ENSP00000334785,ENSP00000335292,ENSP00000337128…	↑AGT,↑AJUBA,↑AURKA,↓BCL2,↑BIRC5,↓CD36,↑CDC25B,↑CDC6,↓CDKN2B,↑CEMIP,↓CHP2,↑DDIT4,↑ECT2,↓EDN3,↓GCG,↑GDF15,↓IGF1,↑INHBA,↓ITLN1,↓KLF4,↑MET,↑MYC,↓PBLD,↓PDCD4,↑PHF19,↓PKIB,↓PLA2G10,↓PLCE1,↑PMEPA1,↓PRKACB,↓SLC51B,↑TESC,↑TPX2,↑TRIB3,↑UBE2C
GO.0045859	regulation of protein kinase activity	17	0.0066	ENSP00000209728,ENSP00000217233,ENSP00000220244,ENSP00000232458,ENSP00000245960,ENSP00000260766,ENSP00000262713,ENSP00000276925,ENSP00000280154,ENSP00000300403,ENSP00000317272,ENSP00000334785,ENSP00000337128,ENSP00000346227,ENSP00000348838,ENSP00000359719,ENSP00000387662	↑AJUBA,↑CDC25B,↑CDC6,↓CDKN2B,↑CEMIP,↑ECT2,↓EDN3,↓GCG,↑MET,↓PDCD4,↓PKIB,↓PLCE1,↓PRKACB,↑TESC,↑TPX2,↑TRIB3,↑UBE2C
GO.0048754	branching morphogenesis of an epithelial tube	8	0.0093	ENSP00000302665,ENSP00000317272,ENSP00000321835,ENSP00000329623,ENSP00000355627,ENSP00000367207,ENSP00000374309,ENSP00000379140	↑AGT,↓BCL2,↓CXCL12,↑ETV4,↓IGF1,↓LAMA1,↑MET,↑MYC
GO.0045840	positive regulation of mitotic nuclear division	5	0.0101	ENSP00000216911,ENSP00000301633,ENSP00000302665,ENSP00000337128,ENSP00000348838	↑AURKA,↑BIRC5,↓EDN3,↓IGF1,↑UBE2C
GO.0050886	endocrine process	5	0.0101	ENSP00000242208,ENSP00000300060,ENSP00000316786,ENSP00000337128,ENSP00000355627	↑AGT,↓ANPEP,↓EDN3,↓HSD11B2,↑INHBA
GO.0006873	cellular ion homeostasis	13	0.0105	ENSP00000237612,ENSP00000260766,ENSP00000265729,ENSP00000285379,ENSP00000299198,ENSP00000329623,ENSP00000337128,ENSP00000346990,ENSP00000355627,ENSP00000367207,ENSP00000379140,ENSP00000385806,ENSP00000393557	↓ABCG2,↑AGT,↓BCL2,↓CA2,↓CKB,↓CXCL12,↓EDN3,↓KCNMA1,↑MYC,↓PLCE1,↓SCARA5,↓SLC4A4,↓SRI
GO.0007586	digestion	7	0.0105	ENSP00000198801,ENSP00000230588,ENSP00000308466,ENSP00000327246,ENSP00000352584,ENSP00000353198,ENSP00000385806	↓AKR1B10,↓KCNMA1,↓MEP1A,↓MOGAT2,↓PBLD,↓PYY,↓VIPR1
GO.0044765	single-organism transport	40	0.0105	ENSP00000016913,ENSP00000042931,ENSP00000178638,ENSP00000198801,ENSP00000216492,ENSP00000234701,ENSP00000237612,ENSP00000242208,ENSP00000256119,ENSP00000260227,ENSP00000261622,ENSP00000262982,ENSP00000264870,ENSP00000265729,ENSP00000283558,ENSP00000300900,ENSP00000302665,ENSP00000308165,ENSP00000329623,ENSP00000334785,ENSP00000335292,ENSP00000337128,ENSP00000340684,ENSP00000345659,ENSP00000346990…	↓ABCG2,↑AGT,↓AKAP7,↓AOC1,↓ARHGAP44,↑ATP11A,↓ATP2A3,↓BCL2,↓BEST2,↓CA1,↓CA12,↓CA4,↓CA7,↓CD36,↓CHGA,↓CLCA1,↑CSE1L,↓EDN3,↓F13A1,↓GUCA2B,↓IGF1,↑INHBA,↓KIF16B,↓MAOA,↓MB,↓MFSD4,↑MMP7,↓MOGAT2,↓MS4A12,↑MYC,↓PLA2G10,↓PRKACB,↓SCARA5,↓SLC17A4,↓SLC4A4,↓SLC51B,↑SLC7A5,↓SRI,↑TESC,↓TRPM6
GO.0045931	positive regulation of mitotic cell cycle	7	0.0105	ENSP00000209728,ENSP00000216911,ENSP00000245960,ENSP00000301633,ENSP00000302665,ENSP00000337128,ENSP00000348838	↑AURKA,↑BIRC5,↑CDC25B,↑CDC6,↓EDN3,↓IGF1,↑UBE2C
GO.0045937	positive regulation of phosphate metabolic process	20	0.0106	ENSP00000220244,ENSP00000232458,ENSP00000242208,ENSP00000245960,ENSP00000252809,ENSP00000260766,ENSP00000262713,ENSP00000300113,ENSP00000300403,ENSP00000302665,ENSP00000308165,ENSP00000317272,ENSP00000323587,ENSP00000329623,ENSP00000337128,ENSP00000349493,ENSP00000355627,ENSP00000359719,ENSP00000361662,ENSP00000387662	↑AGT,↑AJUBA,↓BCL2,↓CD36,↑CDC25B,↑CEMIP,↓CHP2,↑ECT2,↓EDN3,↓GCG,↑GDF15,↓GUCA2A,↓GUCA2B,↓IGF1,↑INHBA,↓ITLN1,↑MET,↓PLCE1,↓PRKACB,↑TPX2
GO.0042592	homeostatic process	24	0.0112	ENSP00000178638,ENSP00000219660,ENSP00000237612,ENSP00000242208,ENSP00000260766,ENSP00000265729,ENSP00000285379,ENSP00000295522,ENSP00000299198,ENSP00000302665,ENSP00000308466,ENSP00000317272,ENSP00000319814,ENSP00000337128,ENSP00000346990,ENSP00000352835,ENSP00000355627,ENSP00000359719,ENSP00000360773,ENSP00000367207,ENSP00000379140,ENSP00000385806,ENSP00000393557,ENSP00000393847	↓ABCG2,↑AGT,↓AQP8,↓CA12,↓CA2,↓CKB,↑CLDN1,↓CXCL12,↓EDN3,↓IGF1,↑INHBA,↓KCNMA1,↓MB,↑MET,↑MYC,↓PBLD,↓PCK1,↓PLA2G10,↓PLCE1,↓PRKACB,↓SCARA5,↑SLC29A1,↓SLC4A4,↓SRI
GO.0044255	cellular lipid metabolic process	18	0.0112	ENSP00000198801,ENSP00000217233,ENSP00000226432,ENSP00000260766,ENSP00000262713,ENSP00000264409,ENSP00000296522,ENSP00000308165,ENSP00000319814,ENSP00000346768,ENSP00000352584,ENSP00000355627,ENSP00000357425,ENSP00000359719,ENSP00000362549,ENSP00000393847,ENSP00000413405,ENSP00000426638	↑AGT,↑AJUBA,↓AKR1B10,↓CD36,↓CWH43,↓ETFDH,↓GPAT3,↓HPGD,↓MOGAT2,↓PCK1,↓PIGZ,↓PLA2G10,↓PLCE1,↓PRKACB,↓SMPDL3A,↑TRIB3,↓UGT1A8,↓UGT1A9
GO.0046903	secretion	15	0.0115	ENSP00000216492,ENSP00000219660,ENSP00000242208,ENSP00000260227,ENSP00000264870,ENSP00000285379,ENSP00000302665,ENSP00000308165,ENSP00000337128,ENSP00000340684,ENSP00000355627,ENSP00000360773,ENSP00000361662,ENSP00000368994,ENSP00000385806	↑AGT,↓AQP8,↓ARHGAP44,↓CA2,↓CD36,↓CHGA,↓EDN3,↓F13A1,↓GUCA2B,↓IGF1,↑INHBA,↓KCNMA1,↓MAOA,↑MMP7,↑SLC29A1
GO.0098771	inorganic ion homeostasis	14	0.013	ENSP00000178638,ENSP00000237612,ENSP00000260766,ENSP00000265729,ENSP00000285379,ENSP00000299198,ENSP00000329623,ENSP00000337128,ENSP00000346990,ENSP00000355627,ENSP00000367207,ENSP00000379140,ENSP00000385806,ENSP00000393557	↓ABCG2,↑AGT,↓BCL2,↓CA12,↓CA2,↓CKB,↓CXCL12,↓EDN3,↓KCNMA1,↑MYC,↓PLCE1,↓SCARA5,↓SLC4A4,↓SRI
GO.0007088	regulation of mitotic nuclear division	7	0.0164	ENSP00000209728,ENSP00000216911,ENSP00000265748,ENSP00000301633,ENSP00000302665,ENSP00000337128,ENSP00000348838	↑ANLN,↑AURKA,↑BIRC5,↑CDC6,↓EDN3,↓IGF1,↑UBE2C
GO.0006805	xenobiotic metabolic process	8	0.0165	ENSP00000286298,ENSP00000286479,ENSP00000306606,ENSP00000321988,ENSP00000338742,ENSP00000340684,ENSP00000346768,ENSP00000362549	↓ADH1B,↓MAOA,↓NAT2,↓SLC26A2,↓SULT1A1,↓SULT1A2,↓UGT1A8,↓UGT1A9
GO.0044763	single-organism cellular process	96	0.0165	ENSP00000016913,ENSP00000042931,ENSP00000156626,ENSP00000167588,ENSP00000178638,ENSP00000198801,ENSP00000209728,ENSP00000216492,ENSP00000217233,ENSP00000217429,ENSP00000219660,ENSP00000226432,ENSP00000234701,ENSP00000237612,ENSP00000242208,ENSP00000252809,ENSP00000256119,ENSP00000257696,ENSP00000260227,ENSP00000260766,ENSP00000261622,ENSP00000262982,ENSP00000264409,ENSP00000264870,ENSP00000266671…	↓ABCG2,↑AGT,↓AHCYL2,↓AKAP7,↓AKR1B10,↓ANPEP,↓AOC1,↓AQP8,↓ARHGAP44,↑ASCL2,↑ATP11A,↓ATP2A3,↓BCL2,↓BEST2,↑BIRC5,↓CA1,↓CA12,↓CA4,↓CA7,↓CD36,↑CDC6,↓CDKN2B,↓CHGA,↓CLCA1,↑CLDN1,↓CLDN23,↑CSE1L,↓CWH43,↓CXCL12,↓EDN3,↓ETFDH,↓F13A1,↑FAM83D,↑FOXQ1,↓GCG,↑GDF15,↓GPAT3,↓GUCA2B,↓HAPLN1,↓HEPACAM2,↑HILPDA,↓HPGD,↑IFITM2,↓IGF1,↑INHBA,↓ITM2C,↓KIF16B,↓KLF4,↓KRT20,↓MAOA,↓MATN2,↓MB,↓MFSD4,↑MMP1,↑MMP3,↑MMP7,↓MOGAT2,↓MS4A12…
GO.0051179	localization	52	0.0165	ENSP00000016913,ENSP00000042931,ENSP00000178638,ENSP00000198801,ENSP00000216492,ENSP00000216911,ENSP00000232458,ENSP00000234701,ENSP00000237612,ENSP00000242208,ENSP00000256119,ENSP00000260227,ENSP00000261622,ENSP00000262713,ENSP00000262982,ENSP00000264870,ENSP00000265748,ENSP00000267814,ENSP00000283558,ENSP00000300113,ENSP00000300119,ENSP00000300900,ENSP00000301633,ENSP00000302665,ENSP00000307305…	↓ABCG2,↑AGT,↑AJUBA,↓AKAP7,↑ANLN,↓AOC1,↓ARHGAP44,↑ATP11A,↓ATP2A3,↑AURKA,↓BCL2,↓BEST2,↑BIRC5,↓CA1,↓CA12,↓CA4,↓CA7,↓CD36,↓CHGA,↓CHP2,↓CLCA1,↑CSE1L,↑DDIT4,↑ECT2,↓EDN3,↓F13A1,↓GUCA2B,↓IGF1,↑INHBA,↓KIF16B,↓MAOA,↓MATN2,↓MB,↑MET,↓MFSD4,↑MMP1,↑MMP7,↓MOGAT2,↓MS4A12,↑MYC,↓MYO1A,↓PLA2G10,↓PRKACB,↑S100A2,↓SELENBP1,↓SLC17A4,↓SLC4A4,↑SLC7A5,↑SORD,↑TESC,↓TRPM6,↓ZG16
GO.0051246	regulation of protein metabolic process	35	0.0165	ENSP00000209728,ENSP00000216911,ENSP00000217233,ENSP00000220244,ENSP00000232458,ENSP00000242208,ENSP00000245960,ENSP00000252809,ENSP00000260766,ENSP00000262713,ENSP00000276925,ENSP00000280154,ENSP00000300060,ENSP00000300113,ENSP00000300403,ENSP00000301633,ENSP00000302665,ENSP00000307305,ENSP00000308165,ENSP00000308466,ENSP00000317272,ENSP00000323587,ENSP00000329623,ENSP00000334785,ENSP00000335292…	↑AGT,↑AJUBA,↓ANPEP,↑AURKA,↓BCL2,↑BIRC5,↓CD36,↑CDC25B,↑CDC6,↓CDKN2B,↑CEMIP,↓CHP2,↑DDIT4,↑ECT2,↓EDN3,↓GCG,↑GDF15,↓IGF1,↑INHBA,↓ITLN1,↓KLF4,↑MET,↑MYC,↓PBLD,↓PDCD4,↑PHF19,↓PKIB,↓PLA2G10,↓PLCE1,↑PMEPA1,↓SLC51B,↑TESC,↑TPX2,↑TRIB3,↑UBE2C
GO.0071466	cellular response to xenobiotic stimulus	8	0.0183	ENSP00000286298,ENSP00000286479,ENSP00000306606,ENSP00000321988,ENSP00000338742,ENSP00000340684,ENSP00000346768,ENSP00000362549	↓ADH1B,↓MAOA,↓NAT2,↓SLC26A2,↓SULT1A1,↓SULT1A2,↓UGT1A8,↓UGT1A9
GO.0071310	cellular response to organic substance	29	0.0192	ENSP00000217233,ENSP00000219660,ENSP00000232458,ENSP00000242208,ENSP00000252809,ENSP00000276925,ENSP00000296522,ENSP00000299855,ENSP00000307305,ENSP00000308165,ENSP00000329623,ENSP00000334785,ENSP00000341390,ENSP00000345826,ENSP00000346768,ENSP00000348611,ENSP00000354193,ENSP00000358414,ENSP00000359719,ENSP00000360773,ENSP00000362549,ENSP00000363804,ENSP00000367207,ENSP00000379140,ENSP00000382714…	↓AKAP7,↓AOC1,↓AQP8,↓BCL2,↓CD36,↓CDKN2B,↓CXCL12,↑DDIT4,↑ECT2,↓GCG,↑GDF15,↓HMGCS2,↓HPGD,↑IFITM2,↑INHBA,↓KIF16B,↓KLF4,↑MMP3,↑MYC,↓NR3C2,↓PHLPP2,↑PMEPA1,↓PRKACB,↑SLC29A1,↓STMN2,↑TESC,↑TRIB3,↓UGT1A8,↓UGT1A9
GO.0010033	response to organic substance	35	0.0204	ENSP00000216911,ENSP00000217233,ENSP00000219660,ENSP00000232458,ENSP00000242208,ENSP00000242592,ENSP00000252809,ENSP00000267814,ENSP00000285379,ENSP00000296522,ENSP00000299855,ENSP00000300900,ENSP00000307305,ENSP00000308165,ENSP00000316786,ENSP00000319814,ENSP00000334785,ENSP00000341390,ENSP00000345826,ENSP00000346768,ENSP00000348611,ENSP00000352835,ENSP00000354193,ENSP00000358414,ENSP00000360773…	↓ACADS,↓AKAP7,↓AOC1,↓AQP8,↑AURKA,↓CA2,↓CA4,↓CD36,↓CXCL12,↑DDIT4,↑ECT2,↓GCG,↑GDF15,↓HMGCS2,↓HPGD,↓HSD11B2,↑IFITM2,↑INHBA,↓KCNMA1,↓KIF16B,↓KLF4,↓MB,↑MMP3,↑MYC,↓NR3C2,↓PCK1,↓PHLPP2,↑PMEPA1,↑SLC29A1,↑SORD,↓STMN2,↑TESC,↑TRIB3,↓UGT1A8,↓UGT1A9
GO.0009725	response to hormone	18	0.0208	ENSP00000216911,ENSP00000217233,ENSP00000242208,ENSP00000242592,ENSP00000267814,ENSP00000285379,ENSP00000300900,ENSP00000316786,ENSP00000319814,ENSP00000329623,ENSP00000341390,ENSP00000346768,ENSP00000352835,ENSP00000358414,ENSP00000359719,ENSP00000362549,ENSP00000379140,ENSP00000387662	↓ACADS,↑AURKA,↓BCL2,↓CA2,↓CA4,↓CXCL12,↓GCG,↓HMGCS2,↓HSD11B2,↑INHBA,↓MB,↓NR3C2,↓PCK1,↓PRKACB,↑SORD,↑TRIB3,↓UGT1A8,↓UGT1A9
GO.0051050	positive regulation of transport	18	0.0217	ENSP00000220244,ENSP00000232458,ENSP00000242208,ENSP00000265729,ENSP00000285379,ENSP00000300113,ENSP00000302665,ENSP00000308165,ENSP00000317272,ENSP00000323587,ENSP00000329623,ENSP00000334785,ENSP00000335292,ENSP00000337128,ENSP00000355627,ENSP00000379140,ENSP00000393847,ENSP00000405252	↑AGT,↓AKAP7,↓BCL2,↓CA2,↓CD36,↑CEMIP,↓CHP2,↓CXCL12,↑ECT2,↓EDN3,↓IGF1,↑INHBA,↓ITLN1,↑MET,↓PLA2G10,↓SLC51B,↓SRI,↑TESC
GO.0030003	cellular cation homeostasis	12	0.0237	ENSP00000237612,ENSP00000260766,ENSP00000265729,ENSP00000285379,ENSP00000329623,ENSP00000337128,ENSP00000346990,ENSP00000355627,ENSP00000367207,ENSP00000379140,ENSP00000385806,ENSP00000393557	↓ABCG2,↑AGT,↓BCL2,↓CA2,↓CXCL12,↓EDN3,↓KCNMA1,↑MYC,↓PLCE1,↓SCARA5,↓SLC4A4,↓SRI
GO.0001934	positive regulation of protein phosphorylation	17	0.0241	ENSP00000220244,ENSP00000232458,ENSP00000242208,ENSP00000245960,ENSP00000252809,ENSP00000260766,ENSP00000262713,ENSP00000300403,ENSP00000302665,ENSP00000308165,ENSP00000317272,ENSP00000323587,ENSP00000329623,ENSP00000337128,ENSP00000355627,ENSP00000359719,ENSP00000387662	↑AGT,↑AJUBA,↓BCL2,↓CD36,↑CDC25B,↑CEMIP,↑ECT2,↓EDN3,↓GCG,↑GDF15,↓IGF1,↑INHBA,↓ITLN1,↑MET,↓PLCE1,↓PRKACB,↑TPX2
GO.0051130	positive regulation of cellular component organization	21	0.0251	ENSP00000216911,ENSP00000220244,ENSP00000252809,ENSP00000262713,ENSP00000274341,ENSP00000299855,ENSP00000301633,ENSP00000302665,ENSP00000308165,ENSP00000322788,ENSP00000329623,ENSP00000335292,ENSP00000337128,ENSP00000345659,ENSP00000348838,ENSP00000355627,ENSP00000363003,ENSP00000379140,ENSP00000383143,ENSP00000387662,ENSP00000429243	↑AGT,↑AJUBA,↑AURKA,↓BCL2,↑BIRC5,↓CA7,↓CD36,↑CEMIP,↓CXCL12,↓EDN3,↓GCG,↑GDF15,↓HAPLN1,↓IGF1,↑MMP1,↑MMP3,↑PHF19,↓SLC51B,↓SLITRK6,↓STMN2,↑UBE2C
GO.0071900	regulation of protein serine/threonine kinase activity	12	0.0251	ENSP00000209728,ENSP00000217233,ENSP00000220244,ENSP00000260766,ENSP00000262713,ENSP00000276925,ENSP00000280154,ENSP00000317272,ENSP00000337128,ENSP00000346227,ENSP00000348838,ENSP00000355627	↑AGT,↑AJUBA,↑CDC6,↓CDKN2B,↑CEMIP,↓EDN3,↑MET,↓PDCD4,↓PKIB,↓PLCE1,↑TRIB3,↑UBE2C
GO.0048729	tissue morphogenesis	14	0.026	ENSP00000242208,ENSP00000262713,ENSP00000285379,ENSP00000296839,ENSP00000302665,ENSP00000317272,ENSP00000321835,ENSP00000329623,ENSP00000355627,ENSP00000356290,ENSP00000359719,ENSP00000367207,ENSP00000374309,ENSP00000379140	↑AGT,↑AJUBA,↓BCL2,↓CA2,↓CXCL12,↑ETV4,↑FOXQ1,↓IGF1,↑INHBA,↓LAMA1,↑MET,↑MTHFD1L,↑MYC,↓PRKACB
GO.0001990	regulation of systemic arterial blood pressure by hormone	4	0.0304	ENSP00000300060,ENSP00000316786,ENSP00000337128,ENSP00000355627	↑AGT,↓ANPEP,↓EDN3,↓HSD11B2
GO.0034764	positive regulation of transmembrane transport	6	0.0324	ENSP00000285379,ENSP00000334785,ENSP00000337128,ENSP00000379140,ENSP00000387662,ENSP00000405252	↓AKAP7,↓CA2,↓CXCL12,↓EDN3,↓GCG,↑TESC
GO.0007096	regulation of exit from mitosis	3	0.0329	ENSP00000265748,ENSP00000301633,ENSP00000348838	↑ANLN,↑BIRC5,↑UBE2C
GO.0060562	epithelial tube morphogenesis	10	0.0329	ENSP00000302665,ENSP00000317272,ENSP00000321835,ENSP00000329623,ENSP00000355627,ENSP00000356290,ENSP00000359719,ENSP00000367207,ENSP00000374309,ENSP00000379140	↑AGT,↓BCL2,↓CXCL12,↑ETV4,↓IGF1,↓LAMA1,↑MET,↑MTHFD1L,↑MYC,↓PRKACB
GO.0032846	positive regulation of homeostatic process	7	0.0332	ENSP00000220244,ENSP00000242208,ENSP00000265729,ENSP00000285379,ENSP00000345659,ENSP00000355627,ENSP00000387662	↑AGT,↓CA2,↓CA7,↑CEMIP,↓GCG,↑INHBA,↓SRI
GO.0051450	myoblast proliferation	2	0.0333	ENSP00000302665,ENSP00000317272	↓IGF1,↑MET
GO.1900020	positive regulation of protein kinase C activity	2	0.0333	ENSP00000220244,ENSP00000355627	↑AGT,↑CEMIP
GO.0030334	regulation of cell migration	14	0.0339	ENSP00000220244,ENSP00000250144,ENSP00000262713,ENSP00000299855,ENSP00000302665,ENSP00000308466,ENSP00000317272,ENSP00000329623,ENSP00000337128,ENSP00000355627,ENSP00000363804,ENSP00000364635,ENSP00000374309,ENSP00000379140	↑AGT,↑AJUBA,↓BCL2,↑CEMIP,↓CXCL12,↓EDN3,↓IGF1,↓KLF4,↓LAMA1,↑MET,↓MMP28,↑MMP3,↓PADI2,↓PBLD
GO.0010744	positive regulation of macrophage derived foam cell differentiation	3	0.0367	ENSP00000308165,ENSP00000355627,ENSP00000393847	↑AGT,↓CD36,↓PLA2G10
GO.0032879	regulation of localization	32	0.0382	ENSP00000167588,ENSP00000216492,ENSP00000217233,ENSP00000220244,ENSP00000232458,ENSP00000242208,ENSP00000250144,ENSP00000257696,ENSP00000262713,ENSP00000265729,ENSP00000299855,ENSP00000300113,ENSP00000300119,ENSP00000302665,ENSP00000308165,ENSP00000308466,ENSP00000323587,ENSP00000329623,ENSP00000334785,ENSP00000335292,ENSP00000337128,ENSP00000345659,ENSP00000351632,ENSP00000355627,ENSP00000359719…	↑AGT,↑AJUBA,↓AKAP7,↓BCL2,↓CA7,↓CD36,↑CEMIP,↓CHGA,↓CHP2,↓CXCL12,↑ECT2,↓EDN3,↓FAM3D,↑HILPDA,↓IGF1,↑INHBA,↓ITLN1,↓KCNMA1,↓KLF4,↓KRT20,↓LAMA1,↓MMP28,↑MMP3,↓MYO1A,↓PADI2,↓PBLD,↓PLA2G10,↓PRKACB,↓SLC51B,↓SRI,↑TESC,↑TRIB3
GO.0009628	response to abiotic stimulus	20	0.0384	ENSP00000232458,ENSP00000260227,ENSP00000262713,ENSP00000267814,ENSP00000285379,ENSP00000302665,ENSP00000307305,ENSP00000316786,ENSP00000319814,ENSP00000332293,ENSP00000346990,ENSP00000352584,ENSP00000352835,ENSP00000355627,ENSP00000358414,ENSP00000360773,ENSP00000367207,ENSP00000379140,ENSP00000383143,ENSP00000385806	↑AGT,↑AJUBA,↓AKR1B10,↑ASCL2,CA2,↓CXCL12,↑DDIT4,↑ECT2,↓HMGCS2,↓HSD11B2,↓IGF1,↓KCNMA1,↓MB,↑MMP7,↑MYC,↓PCK1,↓SCARA5,↑SLC29A1,↓SLITRK6,↑SORD
GO.0001666	response to hypoxia	9	0.0401	ENSP00000262713,ENSP00000307305,ENSP00000316786,ENSP00000329623,ENSP00000332293,ENSP00000352835,ENSP00000360773,ENSP00000379140,ENSP00000385806	↑AJUBA,↑ASCL2,↓BCL2,↓CXCL12,↑DDIT4,↓HSD11B2,↓KCNMA1,↓MB,↑SLC29A1
GO.0044710	single-organism metabolic process	49	0.0405	ENSP00000198801,ENSP00000216911,ENSP00000217233,ENSP00000220244,ENSP00000226432,ENSP00000237612,ENSP00000251312,ENSP00000260227,ENSP00000260766,ENSP00000261622,ENSP00000262713,ENSP00000264409,ENSP00000267814,ENSP00000286298,ENSP00000286479,ENSP00000286733,ENSP00000291539,ENSP00000296522,ENSP00000299198,ENSP00000299855,ENSP00000300051,ENSP00000302665,ENSP00000306606,ENSP00000308165,ENSP00000315931…	↓ABCG2,↓ADH1B,↓AHCYL2,↑AJUBA,↓AKR1B10,↓AOC1,↑AURKA,↓BCL2,↓CD36,↑CEMIP,↓CKB,↓CWH43,↓DHRS11,↓ETFDH,↓FUCA1,↓GCG,↓GPAT3,↓GUCA2B,↓HIGD1A,↓HPGD,↓IGF1,↓LDHD,↓MAOA,↑MMP1,↑MMP3,↑MMP7,↓MOGAT2,↑MTHFD1L,↑MYC,↓NAAA,↓NAT2,↓PADI2,↓PCK1,↓PDE9A,↓PIGZ,↓PLA2G10,↓PLCE1,↓PRKACB,↑PSAT1,↓SLC26A2,↑SLC6A6,↑SLC7A5,↓SMPDL3A,↑SORD,↓SULT1A1,↓SULT1A2,↑TRIB3,↓UGT1A8,↓UGT1A9
GO.1902578	single-organism localization	39	0.0407	ENSP00000016913,ENSP00000042931,ENSP00000178638,ENSP00000198801,ENSP00000216492,ENSP00000234701,ENSP00000237612,ENSP00000242208,ENSP00000256119,ENSP00000260227,ENSP00000261622,ENSP00000262982,ENSP00000264870,ENSP00000283558,ENSP00000300900,ENSP00000302665,ENSP00000308165,ENSP00000329623,ENSP00000334785,ENSP00000335292,ENSP00000337128,ENSP00000340684,ENSP00000345659,ENSP00000346990,ENSP00000352835…	↓ABCG2,↑AGT,↓AKAP7,↓AOC1,↓ARHGAP44,↑ATP11A,↓ATP2A3,↓BCL2,↓BEST2,↓CA1,↓CA12,↓CA4,↓CA7,↓CD36,↓CHGA,↓CLCA1,↑CSE1L,↓EDN3,↓F13A1,↓GUCA2B,↓IGF1,↑INHBA,↓KIF16B,↓MAOA,↓MB,↓MFSD4,↑MMP7,↓MOGAT2,↓MS4A12,↑MYC,↓PLA2G10,↓PRKACB,↓SCARA5,↓SLC17A4,↓SLC4A4,↓SLC51B,↑SLC7A5,↑TESC,↓TRPM6
GO.0010613	positive regulation of cardiac muscle hypertrophy	3	0.0413	ENSP00000291539,ENSP00000302665,ENSP00000355627	↑AGT,↓IGF1,↓PDE9A

## Sheet: Carcinoma vs Normal KEGG
Carcinoma vs Normal: KEGG pathways
#pathway ID	pathway description	observed gene count	false discovery rate	matching proteins in your network (IDs)	matching proteins in your network (labels)
910	Nitrogen metabolism	5	5.28e-05	ENSP00000178638,ENSP00000256119,ENSP00000285379,ENSP00000300900,ENSP00000345659	↓CA1,↓CA12,↓CA2,↓CA4,↓CA7
4964	Proximal tubule bicarbonate reclamation	4	0.00167	ENSP00000285379,ENSP00000300900,ENSP00000319814,ENSP00000393557	↓CA2,↓CA4,↓PCK1,↓SLC4A4
4976	Bile secretion	6	0.00167	ENSP00000219660,ENSP00000237612,ENSP00000285379,ENSP00000335292,ENSP00000359719,ENSP00000393557	↓ABCG2,↓AQP8,↓CA2,↓PRKACB,↓SLC4A4,↓SLC51B
5204	Chemical carcinogenesis	6	0.00167	ENSP00000286479,ENSP00000306606,ENSP00000321988,ENSP00000338742,ENSP00000346768,ENSP00000362549	↓ADH1B,↓NAT2,↓SULT1A1,↓SULT1A2,↓UGT1A8,↓UGT1A9
4972	Pancreatic secretion	6	0.00513	ENSP00000234701,ENSP00000285379,ENSP00000353072,ENSP00000385806,ENSP00000393557,ENSP00000393847	↓ATP2A3,↓CA2,↓CLCA1,↓KCNMA1,↓PLA2G10,↓SLC4A4
40	Pentose and glucuronate interconversions	4	0.00665	ENSP00000267814,ENSP00000346768,ENSP00000352584,ENSP00000362549	↓AKR1B10,↑SORD,↓UGT1A8,↓UGT1A9
1100	Metabolic pathways	21	0.0181	ENSP00000156626,ENSP00000242592,ENSP00000260766,ENSP00000264409,ENSP00000267814,ENSP00000286479,ENSP00000296658,ENSP00000299198,ENSP00000300060,ENSP00000306606,ENSP00000315931,ENSP00000319814,ENSP00000340684,ENSP00000346768,ENSP00000352584,ENSP00000353770,ENSP00000356290,ENSP00000358414,ENSP00000362549,ENSP00000365773,ENSP00000393847	↓ACADS,↓ADH1B,↓AHCYL2,↓AKR1B10,↓ANPEP,↓CKB,↓CMBL,↓GPAT3,↓HMGCS2,↓MAOA,↑MTHFD1L,↓NAT2,↓PCK1,↓PLA2G10,↓PLCE1,↑PSAT1,↑RRM2,↑SORD,↓ST6GALNAC1,↓UGT1A8,↓UGT1A9
5206	MicroRNAs in cancer	6	0.0388	ENSP00000245960,ENSP00000280154,ENSP00000307305,ENSP00000317272,ENSP00000329623,ENSP00000367207	↓BCL2,↑CDC25B,↑DDIT4,↑MET,↑MYC,↓PDCD4

## Sheet: Adenoma vs Normal GO CC
Adenoma vs Normal: Gene Ontology Cellular Component
#pathway ID	pathway description	observed gene count	false discovery rate	matching proteins in your network (IDs)	matching proteins in your network (labels)
GO.0005576	extracellular region	47	4.53e-06	ENSP00000161559,ENSP00000185206,ENSP00000220244,ENSP00000225844,ENSP00000230588,ENSP00000248598,ENSP00000251312,ENSP00000252809,ENSP00000256119,ENSP00000256412,ENSP00000256861,ENSP00000257264,ENSP00000264218,ENSP00000269389,ENSP00000274341,ENSP00000286298,ENSP00000292401,ENSP00000296145,ENSP00000297354,ENSP00000300900,ENSP00000302665,ENSP00000308165,ENSP00000311165,ENSP00000314299,ENSP00000315945…	↓ADAMDEC1,↓AQP1,↑AZGP1,↓CA1,↓CA4,↓CCL13,↓CD163L1,↓CD177,↓CD36,↓CDHR5,↓CEACAM1,↑CEMIP,↓CFH,↓CFHR1,↓CLCA4,↓CLIC5,↓CPM,↓CXCL12,↓DHRS11,↓EDN3,↓FGL2,↓FN1,↓GCG,↑GDF15,↓GDPD3,↓GLIPR2,↓GUCA2A,↓GUCA2B,↓HAPLN1,↓IGF1,↓IL6R,↓ITIH5,↑KLK11,↓MEP1A,↓MFAP4,↑NMU,↓PCK1,↓PTN,↓PYY,↑QPCT,↑SBSPON,↓SECTM1,↓SLC26A2,↑TCN1,↑TDGF1,↑TNFSF15,↓ZG16
GO.0005615	extracellular space	23	1.15e-05	ENSP00000225844,ENSP00000230588,ENSP00000248598,ENSP00000252809,ENSP00000257264,ENSP00000269389,ENSP00000285379,ENSP00000292401,ENSP00000296145,ENSP00000302665,ENSP00000308165,ENSP00000314299,ENSP00000337128,ENSP00000341170,ENSP00000346839,ENSP00000353198,ENSP00000356399,ENSP00000357425,ENSP00000357470,ENSP00000363157,ENSP00000379140,ENSP00000387662,ENSP00000473047	↑AZGP1,↓CA2,↓CCL13,↓CD36,↓CFH,↓CFHR1,↓CXCL12,↓EDN3,↓FGL2,↓FN1,↓GCG,↑GDF15,↓IGF1,↓IL6R,↑KLK11,↓MEP1A,↓PTN,↓PYY,↓SECTM1,↓SMPDL3A,↑TCN1,↑TDGF1,↑TNFSF15
GO.0044421	extracellular region part	41	1.15e-05	ENSP00000161559,ENSP00000185206,ENSP00000225844,ENSP00000230588,ENSP00000248598,ENSP00000252809,ENSP00000256119,ENSP00000257264,ENSP00000269389,ENSP00000274341,ENSP00000286298,ENSP00000292401,ENSP00000296145,ENSP00000297354,ENSP00000300900,ENSP00000302665,ENSP00000308165,ENSP00000311165,ENSP00000314299,ENSP00000319814,ENSP00000337128,ENSP00000339157,ENSP00000341170,ENSP00000344829,ENSP00000346839…	↓AQP1,↑AZGP1,↓CA1,↓CA4,↓CCL13,↓CD177,↓CD36,↓CDHR5,↓CEACAM1,↓CFH,↓CFHR1,↓CLCA4,↓CLIC5,↓CPM,↓CXCL12,↓EDN3,↓FGL2,↓FN1,↓GCG,↑GDF15,↓GDPD3,↓GLIPR2,↓GUCA2A,↓GUCA2B,↓HAPLN1,↓IGF1,↓IL6R,↑KLK11,↓MEP1A,↓MFAP4,↓PCK1,↓PTN,↓PYY,↑QPCT,↑SBSPON,↓SECTM1,↓SLC26A2,↑TCN1,↑TDGF1,↑TNFSF15,↓ZG16
GO.0031988	membrane-bounded vesicle	37	0.000128	ENSP00000161559,ENSP00000185206,ENSP00000220244,ENSP00000230588,ENSP00000248598,ENSP00000252809,ENSP00000256119,ENSP00000266671,ENSP00000269389,ENSP00000272462,ENSP00000285379,ENSP00000286298,ENSP00000292401,ENSP00000300900,ENSP00000302625,ENSP00000302665,ENSP00000308165,ENSP00000311165,ENSP00000314299,ENSP00000319814,ENSP00000339157,ENSP00000344829,ENSP00000346839,ENSP00000349493,ENSP00000351118…	↓AQP1,↑AXIN2,↑AZGP1,↓CA1,↓CA2,↓CA4,↓CD177,↓CD36,↓CDHR5,↓CEACAM1,↑CEMIP,↓CFH,↓CFHR1,↓CLCA4,↓CLIC5,↓CPM,↓CXCL12,↓FGL2,↓FN1,↓GCG,↑GDF15,↓GDPD3,↓GLIPR2,↓GUCA2A,↓GUCA2B,↓IGF1,↑KLK11,↓MALL,↓MEP1A,↓MFAP4,↓PCK1,↑PHLDA1,↑QPCT,↓SECTM1,↓SLC26A2,↓SMPDL3A,↓ZG16
GO.0098589	membrane region	19	0.000128	ENSP00000219660,ENSP00000220244,ENSP00000220597,ENSP00000261196,ENSP00000272462,ENSP00000285379,ENSP00000286809,ENSP00000295522,ENSP00000296145,ENSP00000300900,ENSP00000308165,ENSP00000311165,ENSP00000334785,ENSP00000346839,ENSP00000348611,ENSP00000351118,ENSP00000354006,ENSP00000357470,ENSP00000359594	↓AQP1,↓AQP8,↓CA2,↓CA4,↓CD36,↓CDHR5,↑CEMIP,↓CLCA4,↑CLDN1,↓CLDN8,↓FN1,↓IL6R,↓MALL,↓PAG1,↓PHLPP2,↑SLCO1B3,↑TDGF1,↑TESC,↓TRPM6
GO.0016324	apical plasma membrane	9	0.0014	ENSP00000219660,ENSP00000295522,ENSP00000296145,ENSP00000300900,ENSP00000311165,ENSP00000346839,ENSP00000354006,ENSP00000357470,ENSP00000359594	↓AQP1,↓AQP8,↓CA4,↓CLCA4,↑CLDN1,↓FN1,↓IL6R,↑TDGF1,↓TRPM6
GO.0070062	extracellular exosome	29	0.00339	ENSP00000161559,ENSP00000185206,ENSP00000230588,ENSP00000248598,ENSP00000252809,ENSP00000256119,ENSP00000269389,ENSP00000285379,ENSP00000286298,ENSP00000292401,ENSP00000300900,ENSP00000311165,ENSP00000314299,ENSP00000319814,ENSP00000339157,ENSP00000344829,ENSP00000346839,ENSP00000349493,ENSP00000351118,ENSP00000356399,ENSP00000357425,ENSP00000359594,ENSP00000361662,ENSP00000367196,ENSP00000367248…	↓AQP1,↑AZGP1,↓CA1,↓CA2,↓CA4,↓CD177,↓CDHR5,↓CEACAM1,↓CFH,↓CFHR1,↓CLCA4,↓CLIC5,↓CPM,↓CXCL12,↓FGL2,↓FN1,↑GDF15,↓GDPD3,↓GLIPR2,↓GUCA2A,↓GUCA2B,↑KLK11,↓MEP1A,↓MFAP4,↓PCK1,↑QPCT,↓SECTM1,↓SLC26A2,↓SMPDL3A
GO.0071944	cell periphery	40	0.00339	ENSP00000006724,ENSP00000042931,ENSP00000161559,ENSP00000185206,ENSP00000220244,ENSP00000220597,ENSP00000230588,ENSP00000237612,ENSP00000261196,ENSP00000265593,ENSP00000266671,ENSP00000268459,ENSP00000269389,ENSP00000272462,ENSP00000286298,ENSP00000292401,ENSP00000296145,ENSP00000300113,ENSP00000300900,ENSP00000302625,ENSP00000302665,ENSP00000308165,ENSP00000311165,ENSP00000315945,ENSP00000334785…	↓ABCG2,↓AQP1,↑AXIN2,↑AZGP1,↓BEST2,↓C2orf88,↓CA4,↓CD163L1,↓CD177,↓CD36,↓CDHR5,↓CEACAM1,↓CEACAM7,↑CEMIP,↓CHP2,↓CLCA4,↓CLCN2,↓CLDN23,↓CLIC5,↓CPM,↓CXCL12,↓FN1,↓GCG,↓IGF1,↓IL6R,↓MALL,↓MEP1A,↑NKD1,↓PAG1,↑PHLDA1,↓PHLPP2,↑RNF43,↓SCARA5,↓SECTM1,↓SLC26A2,↓SLC51B,↑SLCO1B3,↑TDGF1,↑TESC,↑TNFSF15
GO.0005886	plasma membrane	39	0.00372	ENSP00000006724,ENSP00000042931,ENSP00000161559,ENSP00000220244,ENSP00000220597,ENSP00000230588,ENSP00000237612,ENSP00000261196,ENSP00000265593,ENSP00000266671,ENSP00000268459,ENSP00000269389,ENSP00000272462,ENSP00000286298,ENSP00000292401,ENSP00000296145,ENSP00000300113,ENSP00000300900,ENSP00000302625,ENSP00000302665,ENSP00000308165,ENSP00000311165,ENSP00000315945,ENSP00000334785,ENSP00000335292…	↓ABCG2,↓AQP1,↑AXIN2,↑AZGP1,↓BEST2,↓C2orf88,↓CA4,↓CD163L1,↓CD177,↓CD36,↓CDHR5,↓CEACAM1,↓CEACAM7,↑CEMIP,↓CHP2,↓CLCA4,↓CLCN2,↓CLDN23,↓CPM,↓CXCL12,↓FN1,↓GCG,↓IGF1,↓IL6R,↓MALL,↓MEP1A,↑NKD1,↓PAG1,↑PHLDA1,↓PHLPP2,↑RNF43,↓SCARA5,↓SECTM1,↓SLC26A2,↓SLC51B,↑SLCO1B3,↑TDGF1,↑TESC,↑TNFSF15
GO.0045177	apical part of cell	9	0.00465	ENSP00000285379,ENSP00000295522,ENSP00000296145,ENSP00000300900,ENSP00000311165,ENSP00000346839,ENSP00000354006,ENSP00000357470,ENSP00000359594	↓AQP1,↓CA2,↓CA4,↓CLCA4,↑CLDN1,↓FN1,↓IL6R,↑TDGF1,↓TRPM6
GO.0098590	plasma membrane region	14	0.00666	ENSP00000219660,ENSP00000261196,ENSP00000285379,ENSP00000286809,ENSP00000295522,ENSP00000296145,ENSP00000300900,ENSP00000311165,ENSP00000334785,ENSP00000346839,ENSP00000348611,ENSP00000354006,ENSP00000357470,ENSP00000359594	↓AQP1,↓AQP8,↓CA2,↓CA4,↓CLCA4,↑CLDN1,↓CLDN8,↓FN1,↓IL6R,↓PHLPP2,↑SLCO1B3,↑TDGF1,↑TESC,↓TRPM6
GO.0044425	membrane part	46	0.0299	ENSP00000006724,ENSP00000016913,ENSP00000042931,ENSP00000161559,ENSP00000185206,ENSP00000220244,ENSP00000220597,ENSP00000237612,ENSP00000244565,ENSP00000255695,ENSP00000261196,ENSP00000264409,ENSP00000265593,ENSP00000269389,ENSP00000272462,ENSP00000285379,ENSP00000286298,ENSP00000286809,ENSP00000292401,ENSP00000296145,ENSP00000300900,ENSP00000308165,ENSP00000311165,ENSP00000315945,ENSP00000316670…	↓ABCG2,↓AQP1,↑AZGP1,↑BACE2,↓BEST2,↓CA2,↓CA4,↓CD163L1,↓CD177,↓CD36,↓CDHR5,↓CEACAM1,↓CEACAM7,↑CEMIP,↓CLCA4,↓CLCN2,↓CLDN23,↓CLDN8,↓CLIC5,↓CPM,↓CXCL12,↑CYP4X1,↓DHRS9,↓FN1,↑GALNT6,↓GDPD3,↓GPAT3,↓HIGD1A,↓HRASLS2,↓HRCT1,↓IL6R,↓MALL,↓MS4A12,↓PAG1,↓PHLPP2,↑RNF43,↓SCARA5,↓SECTM1,↓SLC26A2,↓SLC51B,↑SLCO1B3,↑TDGF1,↑TESC,↑TNFSF15,↓TRPM6,↑UNC5CL

## Sheet: Adenoma vs Normal GO MF
Adenoma vs Normal: Gene Ontology Molecular Function
#pathway ID	pathway description	observed gene count	false discovery rate	matching proteins in your network (IDs)	matching proteins in your network (labels)
GO.0004089	carbonate dehydratase activity	4	0.00115	ENSP00000256119,ENSP00000285379,ENSP00000300900,ENSP00000345659	↓CA1,↓CA2,↓CA4,↓CA7

[truncated: 2 more sheets: Adenoma vs Normal GO BP, Adenoma vs Normal KEGG]
